# Supplementary material for: Flotillin-mediated stabilization of unfolded proteins in bacterial membrane microdomains
Source: Nat Commun. 2024 Jul 3;15:5583. doi: 10.1038/s41467-024-49951-1 (PMC11222466; doi:10.1038/s41467-024-49951-1)
Supplement: Supplementary file 10 — Supplementary Data 1–8 [file 41467_2024_49951_MOESM10_ESM.xlsx]

## Sheet: Dataset 1
LIST OF NfeD PROTEIN SEQUENCES USED TO GENERATE A PHYLOGENETIC ANALYSIS
Entry	Entry name	Protein names	Gene names	Organism	Length
O59179	STOPP_PYRHO	Membrane-bound protease PH1510 (EC 3.4.21.-) (NfeD homolog) (Stomatin operon partner protein) (STOPP)	PH1510	Pyrococcus horikoshii (strain ATCC 700860 / DSM 12428 / JCM 9974 / NBRC 100139 / OT-3)	441
A0A7Z7A0L5	A0A7Z7A0L5_BACIU	Nodulation protein NfeD	ETL41_04760	Bacillus subtilis	437
A0A412Y9V6	A0A412Y9V6_9BACE	Nodulation efficiency protein D (NfeD)	DWW09_09275	Bacteroides clarus	156
A0A1B8PDP3	A0A1B8PDP3_HAEHA	NfeD domain-containing protein	A9Z62_04335	Haemophilus haemolyticus	151
A0A1G5SCT7	A0A1G5SCT7_9PROT	NfeD domain-containing protein	NSMM_310010	Nitrosomonas mobilis	463
A0A378QY89	A0A378QY89_9GAMM	NfeD-like C-terminal, partner-binding	NCTC12877_00985	Moraxella caprae	149
A0A0E0UGI2	A0A0E0UGI2_SINMB	NfeD domain-containing protein	SinmeB_2636	Sinorhizobium meliloti (strain BL225C)	151
A0A0Q2LE20	A0A0Q2LE20_XYLFS	NfeD domain-containing protein	AOT81_06155	Xylella fastidiosa	143
A0A6M8GPU7	A0A6M8GPU7_9MICC	NfeD family protein	HPK19_15060	Arthrobacter citreus	144
B8G6J1	B8G6J1_CHLAD	NfeD domain-containing protein	Cagg_1013	Chloroflexus aggregans (strain MD-66 / DSM 9485)	455
A0A6N3YYT8	A0A6N3YYT8_ALIFS	NfeD family protein	GNP77_00015	Aliivibrio fischeri (Vibrio fischeri)	150
A0A4T1FZX3	A0A4T1FZX3_LEGPN	Nodulation protein NfeD	DIZ50_05760	Legionella pneumophila	501
A0A6B3XS45	A0A6B3XS45_CLOBO	NfeD family protein	EXM50_02095	Clostridium botulinum	146
A0A0N9VW12	A0A0N9VW12_9GAMM	NfeD domain-containing protein	AOY20_00970	Acinetobacter equi	156
A0A2X0TWX7	A0A2X0TWX7_9ACTO	NfeD-like C-terminal, partner-binding	NCTC11535_02141	Actinomyces bovis	166
A0A535BB83	A0A535BB83_9CHLR	Nodulation protein NfeD	E6J43_02380	Chloroflexi bacterium	449
A0A2D7B0L9	A0A2D7B0L9_9PROT	NfeD domain-containing protein	CME99_10005	Hyphomonas sp.	156
A0A419AI90	A0A419AI90_PECCA	NfeD family protein	D5081_12655	Pectobacterium carotovorum (Erwinia carotovora)	151
A7ZC96	A7ZC96_CAMC1	Putative slipin-associated protein (NfeD domain)	CCC13826_1526	Campylobacter concisus (strain 13826)	130
A0A5H2Q323	A0A5H2Q323_RALSL	NfeD-like family protein 1	C2124_09300	Ralstonia solanacearum (Pseudomonas solanacearum)	142
A0A2E8F318	A0A2E8F318_9PLAN	NfeD domain-containing protein	CMJ45_12245	Planctomyces sp.	455
A0A3B7DE36	A0A3B7DE36_RICJA	NfeD family protein	D0Z68_01980	Rickettsia japonica	158
A0A0F7J6L3	A0A0F7J6L3_SALTM	Inner membrane protein YbbJ (Membrane protein) (NfeD family protein)	ybbJ A3104_01250 A3S30_06265 A3T81_06215 A3U32_14510 A3V03_15180 A3V89_06040 A3W57_10685 A3W75_07670 A3X15_08160 A3X55_06300 A3Y76_04050 A4N07_04100 A4O05_15125 A4O41_17570 A4R48_13730 A6D61_05720 A9U69_09520 AAA76_19870 AAB27_01995 AAB79_12470 AAC35_08860 ADQ28_07310 AF497_15550 AGM99_11275 AHN93_07945 AKH62_01355 AL144_05380 AL168_03880 AL184_04160 AQ530_08430 AU613_15540 AVA38_00865 AVC05_1187…	Salmonella typhimurium	150
A0A221DLK9	A0A221DLK9_SERMA	Membrane protein (NfeD family protein)	AB868_01710 BVG97_02365 DKC05_09595 FR965_12495 SK68_01535	Serratia marcescens	153
A0A0Y6TSL9	A0A0Y6TSL9_NEIME	NfeD family protein (Nodulation efficiency NfeD family protein)	CNQ34_10940 COI09_04685 ERS514410_00266 ERS514851_01202 H7969_04560	Neisseria meningitidis	135
A0A6B2ML69	A0A6B2ML69_9BURK	Membrane protein implicated in regulation of membrane protease activity (NfeD family protein)	A3203_33515 DFS07_13054 GFJ35_26170	Burkholderia cenocepacia	144
A0A1I2Z6P5	A0A1I2Z6P5_9MICO	Membrane protein implicated in regulation of membrane protease activity (NfeD family protein)	E3O11_13850 SAMN05216274_103143	Cryobacterium levicorallinum	161
A0A045IYK6	A0A045IYK6_MYCTX	Conserved membrane protein of uncharacterized function (NfeD family protein)	C0094_08160 DSI38_15260 E5M05_03045 E5M52_03020 E5M78_03020 ERS007657_02755 ERS007661_00287 ERS007663_01713 ERS007665_02299 ERS007670_03432 ERS007679_02712 ERS007681_02759 ERS007688_02171 ERS007720_01235 ERS007722_03356 ERS007741_01035 ERS013471_01758 ERS023446_02242 ERS027659_01978 ERS027661_01790 ERS094182_01546 F6W99_00039 FRD82_17940 GCL30_00480 SAMEA2683035_01031	Mycobacterium tuberculosis	144
A0A1X0ZFE0	A0A1X0ZFE0_PSEPU	NfeD family protein	B7H18_10160 GN299_01955	Pseudomonas putida (Arthrobacter siderocapsulatus)	145
A0A2Y8IVA3	A0A2Y8IVA3_ECOLX	NfeD family protein (Nodulation efficiency family protein)	ybbJ D9I18_04900 D9J11_02705 FY127_11845 G9P49_16305 GKG12_03425 GQE64_18980 NCTC10090_01777 NCTC11126_00156 NCTC9706_01016 SAMEA3752557_00324	Escherichia coli	152
A0A2J0SIF6	A0A2J0SIF6_STEMA	NfeD family protein	B9Y76_15965 FEO92_17405	Stenotrophomonas maltophilia (Pseudomonas maltophilia) (Xanthomonas maltophilia)	147
A0A5C2LK09	A0A5C2LK09_KLEPN	NfeD family protein	FZ929_09995	Klebsiella pneumoniae	150
A0A0E1MBT4	A0A0E1MBT4_BACCE	NfeD domain-containing protein	B2J90_10760 BG03_3117	Bacillus cereus	142
A0A031IAY7	A0A031IAY7_MICLU	NfeD family protein (Nodulation efficiency protein D) (Peptidase)	nfeD B8X03_01085 BW40_01022 C0205_01855 CJ227_03835 HF873_06560 HI841_06810 MICRO11B_210030 MICRO80W_160008	Micrococcus luteus (Micrococcus lysodeikticus)	158
A0A2B0DJP0	A0A2B0DJP0_BACTU	Activity regulator of membrane protease (NfeD family protein)	C5676_02269 C6351_02015 CN398_27785 CN411_20850 COI79_12920 COJ15_29920 COJ78_23105 COK81_00705 D7J84_01285 E0M35_22515 FOC94_17885 GH851_13695 GH880_01860 GH891_26465 HKK62_02140	Bacillus thuringiensis	142
A0A3R9Z6M3	A0A3R9Z6M3_ACIBA	NfeD family protein	EA706_03590	Acinetobacter baumannii	153
A0A4R3GG40	A0A4R3GG40_9RHIZ	NfeD domain-containing protein	EV281_107181	Rhizobium sp. BK418	151
A0A4R9LLU7	A0A4R9LLU7_9LEPT	NfeD family protein	EHS11_14880	Leptospira ilyithenensis	153
A0A1G8CUD4	A0A1G8CUD4_9BACI	NfeD-like C-terminal, partner-binding	SAMN05192534_10684	Alteribacillus persepolensis	220
A0A378WVQ8	A0A378WVQ8_9NOCA	NfeD-like C-terminal, partner-binding	NCTC13184_03953	Nocardia africana	143
A0A023XQT1	A0A023XQT1_BRAJP	NfeD domain-containing protein	BJS_02158	Bradyrhizobium japonicum SEMIA 5079	147
A0A0X7JM23	A0A0X7JM23_9ACTN	NfeD domain-containing protein	ADL21_14840	Streptomyces albus subsp. albus	136
A0A432QCC5	A0A432QCC5_9DELT	Nodulation protein NfeD (Fragment)	DSY57_05590	Desulfobulbus sp.	104
A0A1U7FLM1	A0A1U7FLM1_SALET	Activity regulator of membraneprotease YbbK (NfeD family protein)	ybbJ G2946_02645 G2949_02970 GB000_11800 GB005_01305 GB058_01525 GB140_00240 GB197_00140 GB225_06545 GB245_03970 GB262_01520 GB336_13655 GB387_04650 GB407_05860 GB443_10525 GB530_02475 GBV38_03920 GBV52_08130 GBV65_17450 GBV69_02020 GBV76_09100 GBW17_07785 GBW39_04135 GBW51_07675 GBX03_07140 GBY31_04320 GCX84_02935 NCTC8256_04562	Salmonella enterica I	150
A0A5N0FZH0	A0A5N0FZH0_ACIBA	Membrane protein (NfeD family protein)	Aba10324_07540 ACX61_03560 B7L35_15860 BBX32_18050 FDF39_02605 FGL68_14300	Acinetobacter baumannii	153
A0A0H2XE66	A0A0H2XE66_STAA3	NfeD domain-containing protein	SAUSA300_1534 NRS_1562	Staphylococcus aureus (strain USA300)	227
A0A5C8F305	A0A5C8F305_9SPIR	Nodulation protein NfeD	EPJ70_09300 EPJ79_07930	Brachyspira aalborgi	446
A0A1Z1STK7	A0A1Z1STK7_PROMI	NfeD family protein	AM402_06800 GCE56_14905	Proteus mirabilis	173
A0A5C8IU16	A0A5C8IU16_BACAM	NfeD family protein (Putative membrane protein YuaF)	FVD42_11525 HTY60_15245 S101267_03133	Bacillus amyloliquefaciens (Bacillus velezensis)	176
A0A444I7E3	A0A444I7E3_RHILE	Membrane-bound serine protease (ClpP class) (Nodulation protein NfeD)	ELH90_09215 GUK36_30710 HNP83_005188	Rhizobium leguminosarum	449
A0A377PN37	A0A377PN37_HAFAL	Inner membrane protein ybbJ (NfeD family protein)	ybbJ EYY91_04415 NCTC8105_03674	Hafnia alvei	150
A0A1Z1NXA6	A0A1Z1NXA6_AERSA	NfeD family protein (Putative activity regulator of membrane protease YbbK)	AERO9A_180051 C5B77_13275 CE463_06415 DEU50_11328 FRN27_11320 O23A_p4422	Aeromonas salmonicida	151
A0A1T4J385	A0A1T4J385_ENTFC	NfeD family protein	A5810_001411 CKY17_02210 CRM75_12310 CUS93_14550 DKX15_07895 DTX73_12945 EGW33_12780 EQI29_08125 F0186_07745 GTI71_01835 GUJ47_09375 HV431_10980 HV547_02910	Enterococcus faecium (Streptococcus faecium)	174
A0A381G3E2	A0A381G3E2_CITAM	Inner membrane protein ybbJ (NfeD family protein)	ybbJ GT675_14250 GT682_01530 GT683_17805 GT689_13490 GT691_19120 GT692_08640 GT695_13580 GT704_14065 GT714_10550 GT716_14585 NCTC10805_01852	Citrobacter amalonaticus	152
A0A241XPP3	A0A241XPP3_PSEAI	Membrane-bound protease (Nodulation protein NfeD) (Peptidase)	CAZ10_18200 ECC04_012380 H2O03_18675 HW05_15010 IPC1298_15545 NCTC13621_06215	Pseudomonas aeruginosa	443
A0A6B3SXN6	A0A6B3SXN6_YERPE	NfeD family protein (Nodulation efficiency protein D) (Putative membrane protein)	ybbJ y1095 YP_0840 G4D66_01455 GWK83_02025 NCTC144_00973	Yersinia pestis	149
A0A1J9VNL7	A0A1J9VNL7_BACAN	NfeD family protein	A9486_10065 DY471_10160	Bacillus anthracis	142
A0A6B0DP26	A0A6B0DP26_ACIAI	Membrane protein implicated in regulation of membrane protease activity (NfeD family protein)	C8E06_0855 GO496_06465	Acidovorax citrulli (Acidovorax avenae subsp. citrulli)	147
A0A0M2IL77	A0A0M2IL77_VIBPH	NfeD family protein	BS585_01725 CA163_08370 D5E78_04040 EHC69_04400 JCT85_03885	Vibrio parahaemolyticus	153
A0A7Y4HG72	A0A7Y4HG72_MYXXA	Nodulation protein NfeD	HK404_13335 I5Q59_03920	Myxococcus xanthus	451
A0A7X1DV85	A0A7X1DV85_CLOAT	Membrane protein implicated in regulation of membrane protease activity (NfeD family protein)	DFN09_003154 HGI32_15215	Clostridium acetobutylicum	146
A0A0E8BJ12	A0A0E8BJ12_BORPT	NfeD family protein	FF138_07335 NCTC10911_01785	Bordetella pertussis	141
A0A4U2Y6J6	A0A4U2Y6J6_9BACL	Nodulation protein NfeD	E8L90_12515	Brevibacillus antibioticus	447
A0A6L3KPT9	A0A6L3KPT9_9BACE	Nodulation efficiency protein D (NfeD)	F2Y36_15755	Bacteroides caccae	156
A0A1S1PC99	A0A1S1PC99_9ACTN	NfeD domain-containing protein	BBK14_27685	Frankia soli	460
A0A6C0G0D4	A0A6C0G0D4_9CELL	NfeD family protein	GXP71_05405	Cellulomonas sp. H30R-01	138
A0A420YWL5	A0A420YWL5_9PORP	NfeD family protein	D8B41_04855	Porphyromonas sp.	152
A0A3D8PUG8	A0A3D8PUG8_9BACI	NfeD domain-containing protein	CWR48_09190	Oceanobacillus arenosus	219
A0A069F082	A0A069F082_9BACL	NfeD domain-containing protein	DI14_01855	Exiguobacterium sp. AB2	170
A0A6M7WK52	A0A6M7WK52_RHILI	NfeD family protein	EB235_11480	Mesorhizobium loti R88b	154
A0A3G2HUI4	A0A3G2HUI4_9BURK	NfeD family protein	D3M96_09855	Alcaligenes aquatilis	150
A0A7M1NWY3	A0A7M1NWY3_HAEPA	NfeD family protein	INP94_10140 INP97_08785 INP98_09040	Haemophilus parainfluenzae	151
A0A7C6I7S1	A0A7C6I7S1_9SPIO	NfeD family protein	GXZ47_01600	Treponema sp.	157
A0A2N6EUP4	A0A2N6EUP4_9DELT	NfeD family protein	C0619_04650	Desulfuromonas sp.	136
A0A3P6LQ00	A0A3P6LQ00_9HELI	NfeD-like C-terminal, partner-binding	NCTC12888_00869	Helicobacter pametensis	139
Q15ZF9	Q15ZF9_PSEA6	NfeD domain-containing protein	Patl_0197	Pseudoalteromonas atlantica (strain T6c / ATCC BAA-1087)	151
A0A2Z3GUG6	A0A2Z3GUG6_9BACT	NfeD domain-containing protein	C1280_07715	Gemmata obscuriglobus	210
A0A197SDS5	A0A197SDS5_MYCLR	NfeD domain-containing protein	A8144_08050	Mycobacterium leprae 3125609	143
A0A386X0R5	A0A386X0R5_9GAMM	Nodulation efficiency, NfeD-like protein	CUU95_11310	Halomonas alkaliphila	164
A0A4R6PEU8	A0A4R6PEU8_ERWAP	NfeD domain-containing protein	B0I34_3615	Erwinia aphidicola	151
W7C074	W7C074_9LIST	NfeD domain-containing protein	PCORN_15886	Listeria cornellensis FSL F6-0969	101
Q5HNX3	Q5HNX3_STAEQ	NfeD domain-containing protein	SERP1141	Staphylococcus epidermidis (strain ATCC 35984 / RP62A)	236
A0A015ZM77	A0A015ZM77_BACFG	NfeD-like, partner-binding family protein	M076_1129	Bacteroides fragilis str. 2-F-2 #4	156
A0A401LUS1	A0A401LUS1_9BACE	Nodulation efficiency protein D (NfeD)	KGMB02408_21360	Bacteroides faecalis	156
A0A1B8QAG5	A0A1B8QAG5_9GAMM	NfeD domain-containing protein	A9308_08375	Moraxella atlantae	162
A0A317PFI5	A0A317PFI5_9RHIZ	NfeD domain-containing protein	DFR52_107137	Hoeflea marina	152
A0A1H1AJP3	A0A1H1AJP3_9GAMM	NfeD domain-containing protein	SAMN05428982_0963	Pseudoxanthomonas sp. CF385	143
A0A7C5QJ45	A0A7C5QJ45_AQUAO	Nodulation protein NfeD (Fragment)	ENJ61_07735	Aquifex aeolicus	401
A0A7U6INM6	A0A7U6INM6_ENTAG	NfeD family protein	CBF16_04810	Enterobacter agglomerans (Erwinia herbicola) (Pantoea agglomerans)	148
A0A163PK60	A0A163PK60_PROMR	NfeD domain-containing protein	PMIT1320_01540	Prochlorococcus marinus str. MIT 1320	147
A0A375I6C2	A0A375I6C2_9ACTN	NfeD domain-containing protein	PROPJV5_1923	Propionibacterium sp. JV5	178
A0A3S4N7H3	A0A3S4N7H3_SHEPU	NfeD-like C-terminal, partner-binding	NCTC12093_01370	Shewanella putrefaciens (Pseudomonas putrefaciens)	156
A0A3D8P5N8	A0A3D8P5N8_9THEO	Nodulation protein NfeD	DXX99_04810	Ammonifex thiophilus	425
F2JXG3	F2JXG3_MARM1	NfeD domain-containing protein	Marme_2632	Marinomonas mediterranea (strain ATCC 700492 / JCM 21426 / NBRC 103028 / MMB-1)	152
A0A6N6M4R9	A0A6N6M4R9_9FLAO	Nodulation protein NfeD	F3059_07220	Salibacter halophilus	446
Q2YIT1	Q2YIT1_BRUA2	Nodulation protein nfed, c-terminal only	BAB2_0073	Brucella abortus (strain 2308)	155
B5Y0M3	B5Y0M3_KLEP3	Nodulation efficiency protein, NfeD family	KPK_4215	Klebsiella pneumoniae (strain 342)	152
A6UV31	A6UV31_META3	NfeD domain-containing protein	Maeo_0770	Methanococcus aeolicus (strain ATCC BAA-1280 / DSM 17508 / OCM 812 / Nankai-3)	146
A0A5C0XNM8	A0A5C0XNM8_PYRFU	NfeD domain-containing protein	PFDSM3638_04135	Pyrococcus furiosus (strain ATCC 43587 / DSM 3638 / JCM 8422 / Vc1)	128
A0A7C6RPD6	A0A7C6RPD6_9FIRM	NfeD domain-containing protein	GXX16_09440	Epulopiscium sp.	176
A0A2E0SWL1	A0A2E0SWL1_9MICO	NfeD domain-containing protein	CMF56_11120	Leifsonia sp.	164
A0A0E1VRU8	A0A0E1VRU8_BURPE	NfeD family protein	BURPS1710A_A3327	Burkholderia pseudomallei 1710a	501
A0A367RDR2	A0A367RDR2_NOSPU	NfeD domain-containing protein	A6769_23245	Nostoc punctiforme NIES-2108	144
A0A0H3MER5	A0A0H3MER5_ECO7I	NfeD domain-containing protein	ybbJ ECIAI39_0465	Escherichia coli O7:K1 (strain IAI39 / ExPEC)	151
A0A3D8M370	A0A3D8M370_9ALTE	NfeD family protein	DXV75_15200	Alteromonas aestuariivivens	152
A0A3E0JCG2	A0A3E0JCG2_9BACI	Nodulation protein NfeD	DYE48_03875	Halobacillus trueperi	452
H0H4H5	H0H4H5_RHIRD	NfeD domain-containing protein	AT5A_02740	Agrobacterium tumefaciens 5A	155
A0A654RZL2	A0A654RZL2_9FUSO	NfeD family protein	EGX98_04020	Fusobacterium necrophorum	141
A0A150WD14	A0A150WD14_BDEBC	NfeD domain-containing protein	AZI85_10330	Bdellovibrio bacteriovorus	424
A0A2T1BSS9	A0A2T1BSS9_CORDP	NfeD domain-containing protein	BT093_04965	Corynebacterium diphtheriae	159
A0A385BCR0	A0A385BCR0_9PSED	NfeD family protein	DZC76_21360	Pseudomonas sp. phDV1	81
A0A6J4FVJ4	A0A6J4FVJ4_9PROT	NfeD domain-containing protein	ybbJ MTBUT4_60130	Magnetospirillum sp. UT-4	145
A0A1U9UNC8	A0A1U9UNC8_CUPNE	NfeD-like family protein 1	BJN34_10390	Cupriavidus necator (Alcaligenes eutrophus) (Ralstonia eutropha)	140
A0A1X1BTS1	A0A1X1BTS1_9GAMM	NfeD domain-containing protein	HA41_14375	Pantoea conspicua	152
A0A3E1LAQ6	A0A3E1LAQ6_XANCA	NfeD domain-containing protein	D0A35_00255	Xanthomonas campestris	144
E0TLD8	E0TLD8_MYCHH	NfeD domain-containing protein	MHR_0630	Mycoplasma hyorhinis (strain HUB-1)	173
A0A2E4NTG1	A0A2E4NTG1_9ALTE	Nodulation efficiency, NfeD-like protein	CMG89_03580	Marinobacter sp.	152
A0A1H6R6T9	A0A1H6R6T9_9GAMM	NfeD domain-containing protein	SAMN04244579_00691	Azotobacter beijerinckii	144
A0A3Q8XAS0	A0A3Q8XAS0_9BACL	NfeD family protein	EJC50_28890	Paenibacillus albus	141
Q9RSI2	Q9RSI2_DEIRA	NfeD domain-containing protein	DR_2142	Deinococcus radiodurans (strain ATCC 13939 / DSM 20539 / JCM 16871 / LMG 4051 / NBRC 15346 / NCIMB 9279 / R1 / VKM B-1422)	159
A0A379LV31	A0A379LV31_9NOCA	NfeD-like C-terminal, partner-binding	NCTC13296_00744	Rhodococcus gordoniae	146
A0A6H9HSM0	A0A6H9HSM0_9BACT	NfeD family protein	EDM69_06270	Chlorobi bacterium	154
A0A7J0BIT0	A0A7J0BIT0_9DELT	NfeD domain-containing protein	DSM101010T_18230	Desulfovibrio subterraneus	154
A0A482PUR5	A0A482PUR5_CITRO	NfeD family protein	E2R62_25005	Citrobacter rodentium	153
A0A5C8GK36	A0A5C8GK36_9BACT	NfeD family protein	ETF27_04385	Prevotella brunnea	149
A0A3C0T167	A0A3C0T167_9SPIO	NfeD domain-containing protein	DCO79_12330	Spirochaeta sp.	157
A0A7U4RL71	A0A7U4RL71_BURCE	NfeD family protein	XM57_10745	Burkholderia cepacia (Pseudomonas cepacia)	144
A0A525WM15	A0A525WM15_9BACT	NfeD family protein	CAF45_007175	Nitrospira sp. CG24E	144
A0A1B7UYA8	A0A1B7UYA8_9NOST	NfeD domain-containing protein	AN490_14195	Anabaena sp. AL09	141
A0A2T5GI23	A0A2T5GI23_9SPHN	NfeD domain-containing protein	C8J26_3303	Sphingomonas aurantiaca	145
Q9WZW9	Q9WZW9_THEMA	NfeD domain-containing protein	TM_0865	Thermotoga maritima (strain ATCC 43589 / DSM 3109 / JCM 10099 / NBRC 100826 / MSB8)	140
A0A6M3ZED7	A0A6M3ZED7_BACSU	Nodulation protein NfeD	HIR78_14995	Bacillus subtilis (strain 168)	437
A0A2Z3TZ18	A0A2Z3TZ18_CLOPF	Membrane protein implicated in regulation of membrane protease activity (NfeD family protein)	CYK96_09675 G6Z33_08585 G6Z34_01335 NCTC3182_02982 NCTC8503_01511	Clostridium perfringens	137
A0A6G4R0J9	A0A6G4R0J9_9CAUL	NfeD family protein	G5B46_17460	Caulobacter sp. 602-2	154
A0A0H6GC17	A0A0H6GC17_VIBCL	NfeD family protein (Putative Inner membrane protein)	ybbJ BC353_05315 C9J66_06180 D6U24_08100 ERS013186_02276 ERS013198_00575 ERS013199_02074 ERS013200_03865 ERS013202_02598	Vibrio cholerae	149
A0A1D3H484	A0A1D3H484_NEIGO	NfeD family protein (Nodulation efficiency NfeD family protein)	E8M63_04150 F0T10_04755 F0T11_04730 F0T12_04745 HCR02_04275 NCTC11421_01478 WHOF_00126 WHOF_00914	Neisseria gonorrhoeae	135
Q9I667	Q9I667_PSEAE	NfeD domain-containing protein	PA0451	Pseudomonas aeruginosa (strain ATCC 15692 / DSM 22644 / CIP 104116 / JCM 14847 / LMG 12228 / 1C / PRS 101 / PAO1)	443
I3ZW27	I3ZW27_THECF	NfeD domain-containing protein	CL1_1714	Thermococcus cleftensis (strain DSM 27260 / KACC 17922 / CL1)	139
M0FHP6	M0FHP6_9EURY	NfeD-like protein implicated in regulating membrane proteases (Fragment)	C460_08700	Haloferax sp. ATCC BAA-646	126
M1J561	M1J561_9CREN	NfeD domain-containing protein	SacRon12I_11610	Sulfolobus acidocaldarius Ron12/I	120
Q97WM1	Q97WM1_SACS2	NfeD domain-containing protein	SSO2193	Saccharolobus solfataricus (strain ATCC 35092 / DSM 1617 / JCM 11322 / P2) (Sulfolobus solfataricus)	124
A0A2A2ZGL5	A0A2A2ZGL5_MYCAV	NfeD family protein	CKJ66_16040 CKJ75_14575	Mycobacterium avium	145

## Sheet: Dataset 2
CLASSIFICATION OF Cryo-EM ANALYSES
	Type of particle
Data collection and processing	NfeD-FloA monomer	FloA monomer	FloA-NfeD dimer	FloA-NfeD + Pbp2a	FloA monomer
Type of grids	Quantifoil 2/2 300 mesh 2nm C	Quantifoil 2/2 300 mesh 2nm C	Ultrafoil Au 2/2 300 mesh	Ultrafoil Au 2/2 300 mesh	Quantifoil 2/2 300 mesh 2nm C
Microscope	Titan Krios	Titan Krios	Titan Krios	Titan Krios	Talos
Voltage (kV)	300	300	300	300	200
Camera	Falcon4i	Falcon4i	K3	K3	Falcon 3
Software	EPUv 3.0.0	EPUv 3.0.0	EPU	EPU	EPU
Pixel size (	0.58	0.58	0.5054	0.6462	1.37
Total Dose (e /A)	60	60	47.5	48	46
Defocus range (um)	nd	nd	nd	nd	nd
Number of movies	9653	9653	19615	12340	2052
Number of initial particles	5814322	478555	3706679	2515827
Symmetry	C1	C1	C1,C2	C1,C2	C1
Number of final particles	40774	27220	48648	52403	47283
Resolution (0.143 FSC, A)	7.9A	8A	8.8A	8.1A	8
Software	Scipion, cryoSparc	Scipion, cryoSparc	Scipion, cryoSparc	Scipion, cryoSparc	Scipion, cryoSparc
EMDB - accesion number	EMD-17222	EMD-17217	EMD-17231	EMD-17233

## Sheet: Dataset 3
LIST OF MS-BASED IDENTIFICIATION OF PROTEINS ENRICHED IN THE DRM IN RELATION TO THE DSM (DRM/DSM %)
							Functional classification
	Identified Proteins	Accession Number	MW	Protein name	Product	Subcelular localization	TIGRFAM metarole	TIGRFAM main role	TIGRFAM subrole	TIGRFAM function	LSP	EXP	ESP
CORE	Probable malate:quinone oxidoreductase OS=Staphylococcus aureus (strain JH9) GN=mqo PE=3 SV=1	A5IW32_STAA9 (+22)	56 kDa	Mqo	malate:quinone oxidoreductase	Cellwall	Metabolism	Energy metabolism	TCA cycle	malate dehydrogenase (acceptor)	0.61	0.62	0.63
	Quinol oxidase AA3, subunit II OS=Staphylococcus aureus (strain JH9) GN=SaurJH9_1120 PE=3 SV=1	A5IRU7_STAA9 (+22)	42 kDa	QoxA	quinol oxidase subunit 2	Cytoplasmic Membrane	Metabolism	Energy metabolism	Electron transport	cytochrome aa3 quinol oxidase, subunit II	0.51	0.65	0.65
	Periplasmic solute binding protein OS=Staphylococcus aureus (strain JH9) GN=SaurJH9_0654 PE=3 SV=1	A5IQI4_STAA9 (+22)	35 kDa	MntC	metal ABC transporter substrate-binding protein	Cytoplasmic Membrane	Metabolism	Transport and binding proteins	Unknown substrate	anchored repeat ABC transporter, substrate-binding protein	0.65	0.66	0.77
	Uncharacterized protein OS=Staphylococcus aureus (strain JH9) GN=SaurJH9_1794 PE=4 SV=1	A5ITR1_STAA9 (+22)	18 kDa	-		Cytoplasmic	Transport and binding proteins	Unknown substrate	transport protein		0.72	0.74	0.79
	Formate acetyltransferase OS=Staphylococcus aureus (strain JH9) GN=SaurJH9_0210 PE=3 SV=1	A5IP94_STAA9 (+22)	85 kDa	PflB	formate acetyltransferase	Cytoplasmic	Metabolism	Energy metabolism	Fermentation	formate acetyltransferase	0.71	0.22	0.42
	Putative uncharacterized protein OS=Staphylococcus aureus (strain Newman) GN=NWMN_1679 PE=4 SV=1	A6QHW9_STAAE (+22)	35 kDa	-	hypothetical protein	no significant prediction		Unknown function	General	TIGR00374 family protein	0.5	0.77	0.7
	Extracellular solute-binding protein, family 3 OS=Staphylococcus aureus (strain JH9) GN=SaurJH9_2439 PE=4 SV=1	A5IVJ3_STAA9 (+22)	29 kDa	TcyA	amino acid ABC transporter substrate-binding protein	no significant prediction	Metabolism	Transport and binding proteins	Amino acids, peptides and amines	lipoprotein, PulS/OutS family	0.56	0.79	0.7
	Septation ring formation regulator EzrA OS=Staphylococcus aureus (strain ED98) GN=ezrA PE=3 SV=1	D0K5V9_STAAD (+22)	66 kDa	EzrA	septation ring formation regulator EzrA	no significant prediction	Cellular processes; Genetic information processing	Cellular processes; DNA metabolism	Cell division; Chromosome-associated proteins	chromosome segregation protein SMC	0.63	0.66	0.67
	Protein translocase subunit SecA OS=Staphylococcus aureus (strain JH9) GN=secA PE=3 SV=1	A5IQV7_STAA9 (+22)	96 kDa	SecA	preprotein translocase subunit SecA	Cytoplasmic	Genetic information processing	Protein fate	Protein and peptide secretion and trafficking	preprotein translocase, SecA subunit	0.62	0.4	0.54
	Putative uncharacterized protein OS=Staphylococcus aureus (strain Newman) GN=NWMN_0364 PE=4 SV=1	A6QE54_STAAE (+21)	21 kDa	-	peptidase	no significant prediction		peptidase	no significant prediction		0.65	0.71	0.66
	UPF0365 protein SAAV_1565 OS=Staphylsococcus aureus (strain ED98) GN=SAAV_1565 PE=3 SV=1	D0K5F4_STAAD (+22)	35 kDa	FloA	Flotillin	membrane					0.67	0.57	0.64
	ATP-dependent zinc metalloprotease FtsH OS=Staphylococcus aureus (strain Newman) GN=ftsH PE=3 SV=1	A6QEG3_STAAE (+22)	78 kDa	FtsH	zinc metalloprotease	Cytoplasmic Membrane		Unknown function	General	Mg chelatase-like protein	0.37	0.32	0.39
	Cell division protein FtsZ OS=Staphylococcus aureus (strain JH9) GN=ftsZ PE=3 SV=1	A5IS72_STAA9 (+20)	41 kDa	FtsZ	cell division protein FtsZ	Cytoplasmic	Cellular processes	Cellular processes	Cell division	cell division protein FtsZ	0.7	0.65	0.7
	Uncharacterized protein OS=Staphylococcus aureus (strain JH9) GN=SaurJH9_2213 PE=4 SV=1	A5IUX1_STAA9 (+22)	19 kDa	Asp23	Asp23/Gls24 family envelope stress response protein	no significant prediction					0.68	0.56	0.79
	Uncharacterized protein OS=Staphylococcus aureus (strain JH9) GN=SaurJH9_2407 PE=4 SV=1	A5IVG4_STAA9 (+22)	13 kDa			no significant prediction	DUF4889 domain-containing protein	DUF4889 domain-containing protein	no significant prediction		0.57	0.63	0.63
	UspA domain protein OS=Staphylococcus aureus (strain JH9) GN=SaurJH9_1766 PE=4 SV=1	A5ITN3_STAA9 (+22)	18 kDa	UspA1	universal stress protein UspA	Cytoplasmic	Genetic information processing	DNA metabolism	DNA replication, recombination, and repair	deoxyribodipyrimidine photolyase	0.84	0.57	0.84
	Periplasmic binding protein OS=Staphylococcus aureus (strain JH9) GN=SaurJH9_2208 PE=4 SV=1	A5IUW6_STAA9 (+22)	37 kDa	HtsA	ABC transporter substrate-binding protein	Cytoplasmic Membrane				heme ABC transporter, heme-binding protein isdE	0.59	0.64	0.66
	2-alkenal reductase OS=Staphylococcus aureus (strain JH9) GN=SaurJH9_1783 PE=4 SV=1	A5ITQ0_STAA9 (+22)	46 kDa	HtrA1	serine protease	Cytoplasmic Membrane	Genetic information processing	Protein fate	Degradation of proteins, peptides, and glycopeptides	RIP metalloprotease RseP	0.37	0.64	0.67
	Foldase protein PrsA OS=Staphylococcus aureus (strain ED98) GN=prsA PE=3 SV=1	D0K681_STAAD (+22)	36 kDa	PrsA	foldase	Cytoplasmic Membrane	Metabolism	Central intermediary metabolism	Nitrogen fixation	nitrogen fixation protein NifM	0.34	0.63	0.46
	Peptidoglycan glycosyltransferase OS=Staphylococcus aureus (strain JH9) GN=SaurJH9_0029 PE=4 SV=1	A5INS0_STAA9 (+15)	76 kDa	PBP2a	penicillin-binding protein 2a	Cytoplasmic Membrane	Cell structure	Cell envelope	Biosynthesis and degradation of murein sacculus and peptidoglycan	monofunctional biosynthetic peptidoglycan transglycosylase	0.54	0.36	0.56
	ATP synthase subunit b OS=Staphylococcus aureus (strain Mu3 / ATCC 700698) GN=atpF PE=3 SV=1	ATPF_STAA1 (+22)	20 kDa	AtpF	ATP synthase subunit B	Cytoplasmic Membrane	Metabolism	Transport and binding proteins	Cations and iron carrying compounds	ferrous iron transport protein B	0.55	0.72	0.68
	Bifunctional purine biosynthesis protein PurH OS=Staphylococcus aureus (strain USA300 / TCH1516) GN=purH PE=3 SV=1	A8Z1L4_STAAT (+8)	55 kDa	PurH	bifunctional phosphoribosylaminoimidazolecarboxamide formyltransferase/inosine monophosphate cyclohydrolase	Cytoplasmic	Metabolism	Purines, pyrimidines, nucleosides, and nucleotides	Purine ribonucleotide biosynthesis	phosphoribosylaminoimidazolecarboxamide formyltransferase/IMP cyclohydrolase	0.61	0.5	0.59
	Uncharacterized protein OS=Staphylococcus aureus (strain JH9) GN=SaurJH9_0732 PE=4 SV=1	A5IQR2_STAA9 (+22)	16 kDa	SaeP	hypothetical protein	no significant prediction					0.49	0.6	0.74
	Pyruvate kinase OS=Staphylococcus aureus (strain JH9) GN=SaurJH9_1754 PE=3 SV=1	A5ITM1_STAA9 (+22)	63 kDa	PykA	ATP-dependent 6-phosphofructokinase	Cytoplasmic	Metabolism	Energy metabolism	Glycolysis/gluconeogenesis	diphosphate--fructose-6-phosphate 1-phosphotransferase	0.64	0.21	0.71
	Uncharacterized protein OS=Staphylococcus aureus (strain USA300 / TCH1516) GN=USA300HOU_1835 PE=4 SV=1	A8YY12_STAAT (+22)	114 kDa		DNA double-strand break repair Rad50 ATPase	Cytoplasmic	Cellular processes; Genetic information processing	Cellular processes; DNA metabolism	Cell division; Chromosome-associated proteins	chromosome segregation protein SMC	0.41	0.38	0.5
	ABC transporter related OS=Staphylococcus aureus (strain JH9) GN=SaurJH9_0666 PE=3 SV=1	A5IQJ6_STAA9 (+22)	64 kDa	AbcA	ABC transporter ATP-binding protein	Cytoplasmic Membrane	Genetic information processing	Protein synthesis	Translation factors	ribosome small subunit-dependent GTPase A	0.31	0.26	0.46
	Acetate kinase OS=Staphylococcus aureus (strain USA300) GN=ackA PE=3 SV=1	ACKA_STAA3 (+22)	44 kDa	AckA	acetate kinase	Cytoplasmic	Metabolism	Energy metabolism	Fermentation	acetate kinase	0.66	0.46	0.62
	Glycine--tRNA ligase OS=Staphylococcus aureus (strain ED98) GN=glyS PE=3 SV=1	D0K5E6_STAAD (+22)	54 kDa	GlyS	glycine--tRNA ligase	Cytoplasmic	Genetic information processing	Protein synthesis	tRNA aminoacylation	glycine--tRNA ligase	0.54	0.14	0.59
	ATP synthase subunit beta OS=Staphylococcus aureus (strain Mu3 / ATCC 700698) GN=atpD PE=3 SV=1	ATPB_STAA1 (+22)	51 kDa	AtpD	ATP synthase subunit beta	Cytoplasmic Membrane	Genetic information processing	Protein synthesis	Translation factors	ribosome small subunit-dependent GTPase A	0.8	0.61	0.67
	Uncharacterized protein OS=Staphylococcus aureus (strain JH9) GN=SaurJH9_2485 PE=4 SV=1	A5IVN9_STAA9 (+21)	17 kDa			membrane					0.4	0.6	0.47
	Glycosyl transferase, family 51 OS=Staphylococcus aureus (strain JH9) GN=SaurJH9_1509 PE=4 SV=1	A5ISY0_STAA9 (+22)	80 kDa	Pbp2a		cytoplasm					0.51	0.58	0.48
	Phosphoribosylformylglycinamidine synthase 2 OS=Staphylococcus aureus (strain TW20 / 0582) GN=purL PE=3 SV=1	D1GS56_STAA0 (+22)	80 kDa	PurL	phosphoribosylformylglycinamidine synthase subunit PurL	Cytoplasmic	Metabolism	Purines, pyrimidines, nucleosides, and nucleotides	Purine ribonucleotide biosynthesis	phosphoribosylformylglycinamidine cyclo-ligase	0.53	0.23	0.54
	Periplasmic binding protein OS=Staphylococcus aureus (strain JH9) GN=SaurJH9_2309 PE=4 SV=1	A5IV66_STAA9 (+22)	34 kDa	FhuD2	ferrichrome-binding protein FhuD	Cytoplasmic Membrane				heme ABC transporter, heme-binding protein isdE	0.45	0.68	0.57
	77 kDa membrane protein OS=Staphylococcus aureus (strain COL) GN=SACOL2002 PE=3 SV=1	OMP7_STAAC (+14)	77 kDa	Eap	MAP domain-containing protein	Cytoplasmic Membrane				modification target Cys-rich peptide, AC3_0185 family	0.48	0.18	0.51
	D-alanine transfer protein DltD OS=Staphylococcus aureus (strain USA300 / TCH1516) GN=dltD PE=4 SV=1	A8Z1J4_STAAT (+22)	45 kDa	DltD	D-alanine--poly(phosphoribitol) ligase subunit 2	Cytoplasmic	Metabolism	Fatty acid and phospholipid metabolism	Biosynthesis	acyl carrier protein	0.31	0.54	0.61
	Periplasmic binding protein OS=Staphylococcus aureus (strain JH9) GN=SaurJH9_0102 PE=4 SV=1	A5INY6_STAA9 (+22)	37 kDa	SirA	iron ABC transporter substrate-binding protein	Cytoplasmic Membrane	Metabolism	Central intermediary metabolism	Sulfur metabolism	phosphoadenosine phosphosulfate reductase	0.37	0.6	0.55
	FAD-dependent pyridine nucleotide-disulphide oxidoreductase OS=Staphylococcus aureus (strain JH9) GN=SaurJH9_0941 PE=4 SV=1	A5IRB9_STAA9 (+22)	44 kDa	Ndh2	NADH dehydrogenase	Cytoplasmic Membrane	Metabolism	Biosynthesis of cofactors, prosthetic groups, and carriers	Thiamine	glycine oxidase ThiO	0.42	0.29	0.45
	Glyceraldehyde-3-phosphate dehydrogenase OS=Staphylococcus aureus (strain JH9) GN=SaurJH9_0797 PE=3 SV=1	A5IQX6_STAA9 (+22)	36 kDa	GlpD	glycerol-3-phosphate dehydrogenase/oxidase	Cytoplasmic	Metabolism	Biosynthesis of cofactors, prosthetic groups, and carriers	Thiamine	thiazole biosynthesis enzyme	0.58	0.31	0.63
	Signal peptidase IB OS=Staphylococcus aureus (strain Newman) GN=spsB PE=3 SV=1	A6QFH6_STAAE (+22)	22 kDa	SpsB	signal peptidase IB	Cellwall	Genetic information processing	Protein fate	Protein and peptide secretion and trafficking	signal peptidase I	0.61	0.68	0.61
	Putative uncharacterized protein OS=Staphylococcus aureus (strain Newman) GN=NWMN_1237 PE=4 SV=1	A6QGM7_STAAE (+21)	33 kDa			membrane					0.61	0.73	0.72
	DEAD/DEAH box helicase domain protein OS=Staphylococcus aureus (strain JH9) GN=SaurJH9_2118 PE=3 SV=1	A5IUM7_STAA9 (+22)	57 kDa	CshA	DEAD/DEAH box family ATP-dependent RNA helicase	Cytoplasmic	Genetic information processing	DNA metabolism	DNA replication, recombination, and repair	transcription-repair coupling factor	0.48	0.54	0.53
	Cysteine synthase OS=Staphylococcus aureus (strain JH9) GN=SaurJH9_0535 PE=3 SV=1	A5IQ66_STAA9 (+22)	33 kDa	CysK	cysteine synthase	Cytoplasmic	Metabolism	Amino acid biosynthesis	Aspartate family	threonine synthase	0.61	0.59	0.76
	Chaperone protein DnaK OS=Staphylococcus aureus (strain ED98) GN=dnaK PE=3 SV=1	D0K5G1_STAAD (+22)	66 kDa	DnaK	molecular chaperone DnaK	Cytoplasmic	Cell structure	Cell envelope	Biosynthesis and degradation of murein sacculus and peptidoglycan	cell shape determining protein, MreB/Mrl family	0.48	0.18	0.32
	Putative uncharacterized protein OS=Staphylococcus aureus (strain Newman) GN=NWMN_1631 PE=4 SV=1	A6QHS1_STAAE (+16)	55 kDa			membrane					0.47	0.24	0.47
	Molybdenum ABC transporter, periplasmic molybdate-binding protein OS=Staphylococcus aureus (strain JH9) GN=SaurJH9_2304 PE=4 SV=1	A5IV61_STAA9 (+22)	29 kDa	ModA	molybdate ABC transporter substrate-binding protein	no significant prediction	Metabolism	Transport and binding proteins	Anions	molybdate ABC transporter, periplasmic molybdate-binding protein	0.38	0.53	0.52
	Ribonucleoside-diphosphate reductase OS=Staphylococcus aureus (strain Newman) GN=nrdE PE=3 SV=1	A6QF40_STAAE (+22)	82 kDa	NrdE	ribonucleotide-diphosphate reductase subunit alpha	Cytoplasmic	Metabolism	Purines, pyrimidines, nucleosides, and nucleotides	2'-Deoxyribonucleotide metabolism	ribonucleoside-diphosphate reductase, adenosylcobalamin-dependent	0.52	0.11	0.23
	Possible lipoprotein OS=Staphylococcus aureus (strain USA300 / TCH1516) GN=USA300HOU_0085 PE=4 SV=1	A8YZ03_STAAT (+2)	20 kDa			membrane					0.34	0.55	0.66
	Glucose-specific PTS transporter protein,IIABCcomponent OS=Staphylococcus aureus (strain TW20 / 0582) GN=glcA PE=4 SV=1	D1GM15_STAA0 (+22)	74 kDa	GlcA	PTS glucose EIICBA component	Cytoplasmic Membrane	Metabolism; Signal transduction	Signal transduction; Transport and binding proteins	Carbohydrates, organic alcohols, and acids; PTS		0.26	0.32	0.42
	Putative uncharacterized protein OS=Staphylococcus aureus (strain Newman) GN=NWMN_0958 PE=4 SV=1	A6QFU8_STAAE (+22)	24 kDa			cytoplasm					0.2	0.63	0.38
	Ribonuclease Y OS=Staphylococcus aureus (strain ED98) GN=rny PE=3 SV=1	D0K4K6_STAAD (+22)	59 kDa	Rny	ribonuclease Y	Cytoplasmic		Unknown function	Enzymes of unknown specificity	putative HD superfamily hydrolase	0.43	0.49	0.57
	Translation initiation factor IF-2 OS=Staphylococcus aureus (strain JKD6008) GN=infB PE=3 SV=1	D9RQ45_STAAK (+22)	79 kDa	InfB	translation initiation factor IF-2	Cytoplasmic		Unknown function	General	small GTP-binding protein domain	0.41	0.18	0.42
	Transketolase domain protein OS=Staphylococcus aureus (strain JH9) GN=SaurJH9_1154 PE=4 SV=1	A5IRY1_STAA9 (+22)	35 kDa	PdhB	pyruvate dehydrogenase E1 component subunit beta	Cytoplasmic	Metabolism	Biosynthesis of cofactors, prosthetic groups, and carriers	Other; Pyridoxine; Thiamine		0.48	0.65	0.7
	Uracil phosphoribosyltransferase OS=Staphylococcus aureus (strain ED98) GN=upp PE=3 SV=1	D0K701_STAAD (+22)	23 kDa	Upp	uracil phosphoribosyltransferase	Cytoplasmic	Cellular processes	Cellular processes	DNA transformation	comF family protein	0.77	0.33	0.58
	Probable copper-transporting P-type ATPase B OS=Staphylococcus aureus (strain USA300) GN=copB PE=3 SV=1	COPB_STAA3 (+1)	73 kDa	CopB		membrane					0.2	0.34	0.48
	Dihydroorotate oxidase A OS=Staphylococcus aureus (strain JH9) GN=SaurJH9_2611 PE=3 SV=1	A5IW14_STAA9 (+22)	40 kDa	PyrD	dihydroorotate dehydrogenase (quinone)	Cytoplasmic Membrane	Metabolism	Purines, pyrimidines, nucleosides, and nucleotides	Pyrimidine ribonucleotide biosynthesis	dihydroorotate dehydrogenase (fumarate)	0.57	0.54	0.54
	Mannosyl-glycoprotein endo-beta-N-acetylglucosaminidase OS=Staphylococcus aureus (strain JH9) GN=SaurJH9_1827 PE=4 SV=1	A5ITU4_STAA9 (+22)	33 kDa			membrane					0.51	0.65	0.59
	Uncharacterized protein OS=Staphylococcus aureus (strain JH9) GN=SaurJH9_2459 PE=4 SV=1	A5IVL3_STAA9 (+22)	26 kDa			membrane					0.38	0.66	0.52
	Fructose specific permease OS=Staphylococcus aureus (strain Newman) GN=fruA PE=4 SV=1	A6QF09_STAAE (+21)	69 kDa	FruA	PTS fructose transporter subunit IIC	Cytoplasmic Membrane	Metabolism; Signal transduction	Signal transduction; Transport and binding proteins	Carbohydrates, organic alcohols, and acids; PTS	PTS system, Fru family, IIB component	0.32	0.3	0.42
	Asparagine--tRNA ligase OS=Staphylococcus aureus (strain TW20 / 0582) GN=asnS PE=3 SV=1	D1GUR6_STAA0 (+22)	49 kDa	AsnS		cytoplasm					0.66	0.18	0.55
	Cell division protein ftsA OS=Staphylococcus aureus (strain JH9) GN=SaurJH9_1244 PE=3 SV=1	A5IS71_STAA9 (+21)	53 kDa	FtsA	cell division protein FtsA	Cytoplasmic	Cell structure	Cell envelope	Biosynthesis and degradation of murein sacculus and peptidoglycan	cell shape determining protein, MreB/Mrl family	0.67	0.3	0.44
	Probable malate:quinone oxidoreductase OS=Staphylococcus aureus (strain Newman) GN=mqo PE=3 SV=1	A6QJK7_STAAE (+22)	57 kDa	Lqo	malate:quinone oxidoreductase	Cytoplasmic	Metabolism	Central intermediary metabolism			0.43	0.11	0.56
	GTP-sensing transcriptional pleiotropic repressor CodY OS=Staphylococcus aureus (strain Mu3 / ATCC 700698) GN=codY PE=3 SV=1	CODY_STAA1 (+22)	29 kDa	CodY	GTP-sensing pleiotropic transcriptional regulator CodY	Cytoplasmic		Unknown function	General	Rrf2 family protein	0.67	0.42	0.58
	Formate--tetrahydrofolate ligase OS=Staphylococcus aureus (strain TW20 / 0582) GN=fhs PE=3 SV=1	D1GNA3_STAA0 (+22)	60 kDa	Fhs	formate--tetrahydrofolate ligase	Cytoplasmic					0.61	0.32	0.42
	ATP synthase subunit alpha OS=Staphylococcus aureus (strain Mu3 / ATCC 700698) GN=atpA PE=3 SV=1	ATPA_STAA1 (+22)	55 kDa	AtpA	ATP synthase subunit alpha	Cytoplasmic	Genetic information processing	Transcription	Transcription factors	transcription termination factor Rho	0.42	0.37	0.36
	FeS assembly ATPase SufC OS=Staphylococcus aureus (strain JH9) GN=SaurJH9_0843 PE=3 SV=1	A5IR21_STAA9 (+22)	28 kDa	SufC	ABC transporter ATP-binding protein	Cytoplasmic	Genetic information processing	DNA metabolism	DNA replication, recombination, and repair	excinuclease ABC subunit A	0.7	0.56	0.63
	3',5' aminoglycoside phosphotransferase OS=Staphylococcus aureus (strain USA300 / TCH1516) GN=USA300HOU_pUSA300HOUMR0018 PE=4 SV=1	A8Z5M0_STAAT (+1)	31 kDa	AphA		cytoplasm					0.32	0.27	0.32
	Putative uncharacterized protein OS=Staphylococcus aureus (strain Newman) GN=NWMN_2434 PE=4 SV=1	A6QK24_STAAE (+22)	37 kDa		alpha/beta hydrolase	Cytoplasmic		Unknown function	Enzymes of unknown specificity	probable F420-dependent oxidoreductase, Rv1855c family	0.65	0.36	0.76
	Proline--tRNA ligase OS=Staphylococcus aureus (strain ED98) GN=proS PE=3 SV=1	D0K4I3_STAAD (+22)	64 kDa	ProS	proline--tRNA ligase	Cytoplasmic	Genetic information processing	Protein synthesis	tRNA aminoacylation	Cys-tRNA(Pro) deacylase	0.72	0.22	0.27
	Protein translocase subunit secF / protein translocase subunit secD OS=Staphylococcus aureus (strain JH9) GN=SaurJH9_1694 PE=3 SV=1	A5ITG1_STAA9 (+22)	84 kDa	SecD	bifunctional preprotein translocase subunit SecD/SecF	Cytoplasmic Membrane	Genetic information processing	Protein fate	Protein and peptide secretion and trafficking	protein-export membrane protein SecD	0.2	0.31	0.22
	Dihydrolipoyl dehydrogenase OS=Staphylococcus aureus (strain USA300 / TCH1516) GN=pdhD PE=3 SV=1	A8Z1N6_STAAT (+20)	49 kDa	PdhD	dihydrolipoyl dehydrogenase	Cytoplasmic	Cell structure	Cell envelope	Biosynthesis and degradation of surface polysaccharides and lipopolysaccharides	UDP-galactopyranose mutase	0.47	0.35	0.44
	GMP synthase [glutamine-hydrolyzing] OS=Staphylococcus aureus (strain ED98) GN=guaA PE=3 SV=1	D0K8T0_STAAD (+22)	58 kDa	GuaA	GMP synthase (glutamine-hydrolyzing)	Cytoplasmic		Hypothetical proteins	Conserved	TIGR00268 family protein	0.45	0.24	0.37
	Penicillin-binding protein, transpeptidase OS=Staphylococcus aureus (strain JH9) GN=SaurJH9_1610 PE=4 SV=1	A5IT80_STAA9 (+22)	77 kDa	Pbp3	penicillin-binding protein 3	Cytoplasmic Membrane	Cell structure	Cell envelope	Biosynthesis and degradation of murein sacculus and peptidoglycan	penicillin-binding protein 1B	0.12	0.54	0.52
	Ribose-phosphate pyrophosphokinase OS=Staphylococcus aureus (strain JH9) GN=prs PE=3 SV=1	A5IQ53_STAA9 (+21)	35 kDa	Prs	ribose-phosphate pyrophosphokinase	Cytoplasmic	Cellular processes	Cellular processes	DNA transformation	comF family protein	0.35	0.32	0.45
	Uncharacterized protein OS=Staphylococcus aureus (strain JH9) GN=SaurJH9_2215 PE=4 SV=1	A5IUX3_STAA9 (+22)	21 kDa	AmaP	hypothetical protein	Cytoplasmic Membrane					0.31	0.45	0.32
	Ribonucleoside-diphosphate reductase class Ib beta subunit OS=Staphylococcus aureus (strain JH9) GN=SaurJH9_0756 PE=4 SV=1	A5IQT6_STAA9 (+22)	38 kDa	nrdF	ribonucleotide-diphosphate reductase subunit beta	Cytoplasmic	Metabolism	Purines, pyrimidines, nucleosides, and nucleotides	2'-Deoxyribonucleotide metabolism	ribonucleoside-diphosphate reductase, class 1b, beta subunit	0.8	0.32	0.39
	Beta-lactamase OS=Staphylococcus aureus (strain JH9) GN=SaurJH9_2749 PE=4 SV=1	A5IWF1_STAA9 (+11)	31 kDa	VraH		membrane					0.51	0.59	0.62
	Putative uncharacterized protein OS=Staphylococcus aureus (strain Newman) GN=NWMN_0753 PE=4 SV=1	A6QF93_STAAE (+20)	28 kDa			Cytoplasmic Membrane					0.22	0.66	0.6
	CamS sex pheromone cAM373 OS=Staphylococcus aureus (strain Newman) GN=camS PE=4 SV=1	A6QID1_STAAE (+22)	45 kDa	camS	ribonucleotide-diphosphate reductase subunit beta	Cytoplasmic	Metabolism	Purines, pyrimidines, nucleosides, and nucleotides	39	ribonucleoside-diphosphate reductase, class 1b, beta subunit	0.22	0.56	0.61
	YbbR family protein OS=Staphylococcus aureus (strain JH9) GN=SaurJH9_2194 PE=4 SV=1	A5IUV2_STAA9 (+21)	35 kDa	YbbR	phosphoglucosamine mutase	Cytoplasmic	Metabolism	Energy metabolism	Other	4-oxalocrotonate tautomerase family enzyme	0.41	0.57	0.5
	Protein RecA OS=Staphylococcus aureus (strain ED98) GN=recA PE=3 SV=1	D0K4K5_STAAD (+22)	38 kDa	RecA	DNA recombination/repair protein RecA	Cytoplasmic	Genetic information processing	DNA metabolism	DNA replication, recombination, and repair	DNA repair protein RadA	0.5	0.35	0.49
	Glycosyltransferase OS=Staphylococcus aureus (strain USA300 / TCH1516) GN=USA300HOU_0269 PE=4 SV=1	A8Z0M1_STAAT (+21)	66 kDa	TarS	glycosyl transferase, group 2 family protein	Cytoplasmic				putative glycosyltransferase, exosortase G-associated	0.54	0.11	0.17
	Carboxyl-terminal protease OS=Staphylococcus aureus (strain Newman) GN=ctpA PE=3 SV=1	A6QGX2_STAAE (+16)	55 kDa	CtpA	serine protease	Cytoplasmic Membrane	Genetic information processing	Protein fate	Degradation of proteins, peptides, and glycopeptides	RIP metalloprotease RseP	0.11	0.45	0.46
	Ribonuclease J OS=Staphylococcus aureus (strain JH9) GN=SaurJH9_1149 PE=3 SV=1	A5IRX6_STAA9 (+22)	63 kDa	RnjA	hypothetical protein	Cytoplasmic Membrane	Genetic information processing	Transcription	Degradation of RNA	beta-CASP ribonuclease, RNase J family	0.31	0.24	0.43
	CDP-glycerol:poly(Glycerophosphate) glycerophosphotransferase OS=Staphylococcus aureus (strain JH9) GN=SaurJH9_0242 PE=4 SV=1	A5IPC6_STAA9 (+22)	66 kDa	TarL	tagB protein	Cytoplasmic Membrane					0.53	0.34	0.38
	Transcriptional regulator, LacI family OS=Staphylococcus aureus (strain JH9) GN=SaurJH9_1791 PE=4 SV=1	A5ITQ8_STAA9 (+22)	36 kDa	CcpA	catabolite control protein A	Cytoplasmic	Signal transduction	Regulatory functions	DNA interactions	catabolite control protein A	0.54	0.35	0.51
	Small GTP-binding protein domain:GTP-binding protein TypA OS=Staphylococcus aureus (strain Newman) GN=NWMN_0974 PE=4 SV=1	A6QFW4_STAAE (+22)	69 kDa	TypA	GTP-binding protein TypA	Cytoplasmic	Signal transduction	Regulatory functions	Adaptations to atypical conditions; Other; Translation factors	GTP-binding protein TypA/BipA	0.43	0.12	0.28
	S1C family peptidase OS=Staphylococcus aureus (strain USA300 / TCH1516) GN=USA300HOU_0980 PE=4 SV=1	A8Z0C6_STAAT (+21)	86 kDa	HtrA2	serine protease	no significant prediction	Genetic information processing	Protein fate	Degradation of proteins, peptides, and glycopeptides	RIP metalloprotease RseP	0.086	0.45	0.34
	Putative uncharacterized protein OS=Staphylococcus aureus (strain Newman) GN=NWMN_0737 PE=4 SV=1	A6QF77_STAAE (+22)	34 kDa		epimerase	no significant prediction	Metabolism	Energy metabolism	Sugars	UDP-glucose 4-epimerase GalE	0.46	0.23	0.71
	Carbamoyl-phosphate synthase large chain OS=Staphylococcus aureus (strain USA300) GN=carB PE=3 SV=1	CARB_STAA3 (+22)	117 kDa	CarB	carbamoyl-phosphate synthase large chain	Cytoplasmic	Metabolism	Purines, pyrimidines, nucleosides, and nucleotides	Purine ribonucleotide biosynthesis	phosphoribosylaminoimidazolecarboxamide formyltransferase/IMP cyclohydrolase	0.44	0.15	0.28
	Gas vesicle protein-like protein OS=Staphylococcus aureus (strain JH9) GN=SaurJH9_1892 PE=4 SV=1	A5IU04_STAA9 (+22)	13 kDa			cytoplasm					0.55	0.64	0.55
	Pyruvate dehydrogenase (Acetyl-transferring) OS=Staphylococcus aureus (strain JH9) GN=SaurJH9_1153 PE=4 SV=1	A5IRY0_STAA9 (+22)	41 kDa	PdhA	pyruvate dehydrogenase E1 component subunit alpha	Cytoplasmic	Metabolism	Biosynthesis of cofactors, prosthetic groups, and carriers	Other; Pyridoxine; Thiamine	1-deoxy-D-xylulose-5-phosphate synthase	0.39	0.4	0.55
	UDP-N-acetylglucosamine--N-acetylmuramyl-(pentapeptide) pyrophosphoryl-undecaprenol N-acetylglucosamine transferase OS=Staphylococcus aureus (strain TW20 / 0582) GN=murG PE=3 SV=1	D1GUB6_STAA0 (+22)	40 kDa	MurG	undecaprenyldiphospho-muramoylpentapeptide beta-N- acetylglucosaminyltransferase	Cytoplasmic Membrane		Hypothetical proteins	Conserved	conserved hypothetical protein	0.43	0.52	0.57
	Uncharacterized protein OS=Staphylococcus aureus (strain JH9) GN=SaurJH9_1908 PE=4 SV=1	A5IU20_STAA9 (+21)	22 kDa		glucosamine-6-phosphate deaminase	Cytoplasmic	Metabolism	Central intermediary metabolism	Amino sugars	glucosamine-6-phosphate deaminase	0.74	0.36	0.67
	Putative uncharacterized protein OS=Staphylococcus aureus (strain Newman) GN=NWMN_0187 PE=4 SV=1	A6QDM7_STAAE (+4)	66 kDa	TagB	CDP-Glycerol:Poly(glycerophosphate) glycerophosphotransferase	Cytoplasmic Membrane					0.43	0.31	0.55
	Peroxiredoxin OS=Staphylococcus aureus (strain JH9) GN=SaurJH9_0429 PE=4 SV=1	A5IPW1_STAA9 (+22)	21 kDa	AhpC	alkyl hydroperoxide reductase subunit C	Cytoplasmic	Cellular processes	Cellular processes	Adaptations to atypical conditions; Detoxification	peroxiredoxin	0.57	0.47	0.59
	Cytochrome aa3 quinol oxidase, subunit I OS=Staphylococcus aureus (strain JH9) GN=SaurJH9_1119 PE=3 SV=1	A5IRU6_STAA9 (+21)	75 kDa	QoxB	quinol oxidase subunit II	Cytoplasmic	Metabolism	Energy metabolism	Electron transport	cytochrome aa3 quinol oxidase, subunit II	0.15	0.16	0.17
	Peptide chain release factor 3 OS=Staphylococcus aureus (strain TW20 / 0582) GN=prfC PE=3 SV=1	D1GRR9_STAA0 (+22)	60 kDa	PrfC	peptide chain release factor 3	Cytoplasmic		Unknown function	General	small GTP-binding protein domain	0.43	0.31	0.32
	Integral membrane sensor signal transduction histidine kinase OS=Staphylococcus aureus (strain JH9) GN=SaurJH9_0729 PE=4 SV=1	A5IQQ9_STAA9 (+22)	40 kDa	SaeS	sensor histidine kinase SaeS	Cytoplasmic Membrane	Signal transduction	Signal transduction	Two-component systems	phosphate regulon sensor kinase PhoR	0.32	0.36	0.4
	Uncharacterized protein OS=Staphylococcus aureus (strain USA300 / TCH1516) GN=USA300HOU_0626 PE=4 SV=1	A8Z128_STAAT (+6)	14 kDa			Cytoplasmic Membrane					0.55	0.61	0.64
	ATP synthase subunit beta OS=Staphylococcus aureus (strain Mu3 / ATCC 700698) GN=atpD PE=3 SV=1	ATPB_STAA1 (+22)	51 kDa	AtpD	ATP synthase subunit beta	Cytoplasmic Membrane	Genetic information processing	Protein synthesis	Translation factors	ribosome small subunit-dependent GTPase A	0.4	0.27	0.78
	Putative uncharacterized protein OS=Staphylococcus aureus (strain Newman) GN=NWMN_1645 PE=4 SV=1	A6QHT5_STAAE (+22)	16 kDa		YtxH domain-containing protein	no significant prediction					0.61	0.54	0.61
	Enoyl-[acyl-carrier-protein] reductase [NADPH] OS=Staphylococcus aureus (strain JH9) GN=SaurJH9_1009 PE=3 SV=1	A5IRI7_STAA9 (+22)	28 kDa	FabI	enoyl-ACP reductase	Cytoplasmic Membrane	Metabolism	Fatty acid and phospholipid metabolism	Biosynthesis	3-oxoacyl-[acyl-carrier-protein] reductase	0.66	0.27	0.62
	Methicillin resistance protein OS=Staphylococcus aureus (strain JH9) GN=SaurJH9_1436 PE=4 SV=1	A5ISQ7_STAA9 (+22)	50 kDa	FemB	aminoacyltransferase FemB	Cytoplasmic	Genetic information processing	Mobile and extrachromosomal element functions	Prophage functions	phage major capsid protein, HK97 family	0.51	0.29	0.26
	Ribonuclease J OS=Staphylococcus aureus (strain JH9) GN=SaurJH9_1335 PE=3 SV=1	A5ISF9_STAA9 (+22)	64 kDa	rnjB	ribonuclease J 2	Cytoplasmic	Genetic information processing	Transcription	Degradation of RNA	beta-CASP ribonuclease, RNase J family	0.34	0.18	0.49
	Cell envelope-related transcriptional attenuator OS=Staphylococcus aureus (strain JH9) GN=SaurJH9_2334 PE=4 SV=1	A5IV91_STAA9 (+22)	35 kDa		LytR regulator	Cytoplasmic					0.5	0.5	0.47
	Adenylosuccinate lyase OS=Staphylococcus aureus (strain JH9) GN=SaurJH9_1963 PE=4 SV=1	A5IU75_STAA9 (+22)	50 kDa	purB	adenylosuccinate lyase	Cytoplasmic	Metabolism	Amino acid biosynthesis	Glutamate family	argininosuccinate lyase	0.38	0.23	0.29
	Hydroxymethylglutaryl-CoA synthase OS=Staphylococcus aureus (strain JH9) GN=SaurJH9_2569 PE=4 SV=1	A5IVX3_STAA9 (+22)	43 kDa	mvaS	hydroxymethylglutaryl-CoA synthase	Cytoplasmic	Metabolism	Fatty acid and phospholipid metabolism	Biosynthesis	3-oxoacyl-[acyl-carrier-protein] synthase III	0.52	0.37	0.43
	Putative uncharacterized protein OS=Staphylococcus aureus (strain Newman) GN=NWMN_0984 PE=4 SV=1	A6QFX4_STAAE (+20)	35 kDa		glycerophosphodiester phosphodiesterase	Cytoplasmic					0.4	0.34	0.51
	Dihydrolipoyllysine-residue succinyltransferase OS=Staphylococcus aureus (strain JH9) GN=SaurJH9_1155 PE=3 SV=1	A5IRY2_STAA9 (+22)	46 kDa	pdhC	dihydrolipoyllysine-residue acetyltransferase component of pyruvate dehydrogenase complex	Cytoplasmic	Metabolism	Energy metabolism	Amino acids and amines	glycine cleavage system H protein	0.36	0.17	0.49
	GTP-binding protein YchF OS=Staphylococcus aureus (strain JH9) GN=SaurJH9_0411 PE=4 SV=1	A5IPU4_STAA9 (+22)	41 kDa	YchF	GTP-binding protein YchF	Cytoplasmic		Unknown function	General	GTP-binding protein YchF	0.53	0.36	0.6
	Uridylate kinase OS=Staphylococcus aureus (strain JH9) GN=pyrH PE=3 SV=1	A5ISE2_STAA9 (+22)	26 kDa	PyrH	UMP kinase	Cytoplasmic	Metabolism	Amino acid biosynthesis	Aspartate family	aspartate kinase, monofunctional class	0.24	0.37	0.33
	Putative uncharacterized protein OS=Staphylococcus aureus (strain Newman) GN=NWMN_0119 PE=4 SV=1	A6QDF9_STAAE (+21)	38 kDa		acyl-CoA dehydrogenase	Cytoplasmic	Metabolism	Central intermediary metabolism	Sulfur metabolism	sulfur acquisition oxidoreductase, SfnB family	0.52	0.34	0.42
	Putative uncharacterized protein OS=Staphylococcus aureus (strain Newman) GN=NWMN_0925 PE=4 SV=1	A6QFR5_STAAE (+6)	46 kDa		hypothetical protein	Cytoplasmic Membrane	Signal transduction	Regulatory functions	Other	cell envelope-related function transcriptional attenuator common domain	0.28	0.4	0.39
	GTPase Der OS=Staphylococcus aureus (strain USA300) GN=der PE=3 SV=1	DER_STAA3 (+21)	49 kDa	EngA	ribosome biogenesis GTPase Der	Cytoplasmic Membrane	Genetic information processing	Protein fate	Protein modification and repair	hydrogenase accessory protein HypB	0.42	0.13	0.25
	Purine operon repressor, PurR OS=Staphylococcus aureus (strain JH9) GN=SaurJH9_0517 PE=4 SV=1	A5IQ48_STAA9 (+21)	30 kDa	PurR	pur operon repressor	Cytoplasmic	Metabolism	Purines, pyrimidines, nucleosides, and nucleotides	Pyrimidine ribonucleotide biosynthesis	orotate phosphoribosyltransferase	0.63	0.41	0.71
	ATP-dependent Clp protease ATP-binding subunit ClpX OS=Staphylococcus aureus (strain Mu3 / ATCC 700698) GN=clpX PE=3 SV=1	CLPX_STAA1 (+22)	46 kDa	ClpX	ATP-dependent Clp protease ATP-binding subunit ClpX	Cytoplasmic	Metabolism	Purines, pyrimidines, nucleosides, and nucleotides	Nucleotide and nucleoside interconversions	cytidylate kinase	0.4	0.33	0.42
	RND superfamily resistance-nodulation-cell division acriflavin:proton (H+) antiporter OS=Staphylococcus aureus (strain USA300 / TCH1516) GN=USA300HOU_2243 PE=4 SV=1	A8Z359_STAAT (+21)	115 kDa		AcrB/AcrD/AcrF family protein	Cytoplasmic Membrane	Cellular processes; Metabolism	Cellular processes; Transport and binding proteins	Cations and iron carrying compounds; Detoxification	heavy metal efflux pump, CzcA family	0.065	0.26	0.37
	1-acyl-sn-glycerol-3-phosphate acyltransferase OS=Staphylococcus aureus (strain JH9) GN=SaurJH9_1782 PE=4 SV=1	A5ITP9_STAA9 (+21)	23 kDa	PlsC	1-acyl-sn-glycerol-3-phosphate acyltransferase	Cytoplasmic	Metabolism	Fatty acid and phospholipid metabolism	Biosynthesis	1-acylglycerol-3-phosphate O-acyltransferases	0.37	0.43	0.39
	Uncharacterized protein OS=Staphylococcus aureus (strain JH9) GN=SaurJH9_0706 PE=4 SV=1	A5IQN6_STAA9 (+22)	27 kDa		hypothetical protein	no significant prediction					0.29	0.26	0.26
	Sodium:dicarboxylate symporter family protein OS=Staphylococcus aureus (strain Newman) GN=NWMN_0374 PE=4 SV=1	A6QE64_STAAE (+22)	49 kDa	TcyP	L-cystine transporter	Cytoplasmic Membrane					0.17	0.17	0.17
	ABC transporter related OS=Staphylococcus aureus (strain JH9) GN=SaurJH9_0656 PE=3 SV=1	A5IQI6_STAA9 (+22)	28 kDa	MntA	phosphonate ABC transporter ATP-binding protein	Cytoplasmic Membrane	Metabolism	Biosynthesis of cofactors, prosthetic groups, and carriers	Molybdopterin	molybdopterin-guanine dinucleotide biosynthesis protein B	0.3	0.34	0.43
	Putative uncharacterized protein OS=Staphylococcus aureus (strain Newman) GN=NWMN_1172 PE=3 SV=1	A6QGG2_STAAE (+22)	48 kDa	RasP	RIP metalloprotease RseP	Cytoplasmic Membrane	Genetic information processing	Protein fate	Degradation of proteins, peptides, and glycopeptides	RIP metalloprotease RseP	0.15	0.21	0.3
	Uncharacterized protein OS=Staphylococcus aureus (strain JH9) GN=SaurJH9_1884 PE=4 SV=1	A5ITZ6_STAA9 (+22)	21 kDa		serine hydrolase family protein	Cytoplasmic					0.51	0.36	0.51
	Non-specific serine/threonine protein kinase OS=Staphylococcus aureus (strain USA300 / TCH1516) GN=USA300HOU_1157 PE=4 SV=1	A8Z3Q6_STAAT (+21)	74 kDa	PknB	serine/threonine protein kinase	Cytoplasmic Membrane	Metabolism	Biosynthesis of cofactors, prosthetic groups, and carriers	Menaquinone and ubiquinone	2-polyprenylphenol 6-hydroxylase	0.12	0.32	0.21
	Xanthine phosphoribosyltransferase OS=Staphylococcus aureus (strain ED98) GN=xpt PE=3 SV=1	D0K8S7_STAAD (+22)	21 kDa	Xpt	xanthine phosphoribosyltransferase	Cytoplasmic	Metabolism	Purines, pyrimidines, nucleosides, and nucleotides	Pyrimidine ribonucleotide biosynthesis	orotate phosphoribosyltransferase	0.48	0.37	0.32
	Putative uncharacterized protein OS=Staphylococcus aureus (strain Newman) GN=NWMN_0190 PE=4 SV=1	A6QDN0_STAAE (+22)	38 kDa	TarJ	ribitol-5-phosphate dehydrogenase	Cytoplasmic	Metabolism	Energy metabolism	Amino acids and amines	L-threonine 3-dehydrogenase	0.53	0.3	0.31
	NAD/NADP octopine/nopaline dehydrogenase OS=Staphylococcus aureus (strain JH9) GN=SaurJH9_2325 PE=4 SV=1	A5IV82_STAA9 (+22)	41 kDa		octopine dehydrogenase	Cytoplasmic	Metabolism	Energy metabolism	TCA cycle	succinate dehydrogenase or fumarate reductase, flavoprotein subunit	0.41	0.34	0.34
	Demethylmenaquinone methyltransferase OS=Staphylococcus aureus (strain ED98) GN=ubiE PE=3 SV=1	D0K549_STAAD (+22)	27 kDa	UbiE	demethylmenaquinone methyltransferase	no significant prediction	Genetic information processing	Protein fate	Protein modification and repair	protein-L-isoaspartate O-methyltransferase	0.39	0.45	0.39
	Uncharacterized protein OS=Staphylococcus aureus (strain JH9) GN=SaurJH9_0726 PE=4 SV=1	A5IQQ6_STAA9 (+22)	51 kDa	MpfA	HlyC/CorC family transporter	Cytoplasmic Membrane	Metabolism	Energy metabolism	Sugars	sugar isomerase, KpsF/GutQ family	0.15	0.14	0.21
	UDP-N-acetylglucosamine 1-carboxyvinyltransferase OS=Staphylococcus aureus (strain JH9) GN=murA PE=3 SV=1	A5IUP5_STAA9 (+22)	45 kDa	MurA	UDP-N-acetylglucosamine 1-carboxyvinyltransferase	Cytoplasmic	Cell structure	Cell envelope	Biosynthesis and degradation of murein sacculus and peptidoglycan	UDP-N-acetylglucosamine 1-carboxyvinyltransferase	0.27	0.22	0.17
	Oxidoreductase family protein OS=Staphylococcus aureus (strain Newman) GN=NWMN_0321 PE=4 SV=1	A6QE11_STAAE (+19)	38 kDa		aldehyde reductase	Cytoplasmic	Metabolism	Energy metabolism	Sugars	UDP-glucose 4-epimerase GalE	0.47	0.21	0.33
	Serine-protein kinase rsbW OS=Staphylococcus aureus (strain ED98) GN=rsbW PE=3 SV=1	D0K6V3_STAAD (+22)	18 kDa	RsbW	anti-sigma B factor RsbW	Cytoplasmic	Cellular processes; Signal transduction	Cellular processes; Regulatory functions	Protein interactions; Sporulation and germination	anti-sigma F factor	0.73	0.52	0.6
	Substrate-binding region of ABC-type glycine betaine transport system OS=Staphylococcus aureus (strain JH9) GN=SaurJH9_0746 PE=3 SV=1	A5IQS6_STAA9 (+22)	56 kDa	OpuBB	ABC transporter permease	Cytoplasmic Membrane	Metabolism	Transport and binding proteins	Anions	phosphate ABC transporter, permease protein PstA	0.11	0.3	0.2
	ATPase involved in chromosome partitioning-like protein OS=Staphylococcus aureus (strain JH9) GN=SaurJH9_2197 PE=4 SV=1	A5IUV5_STAA9 (+22)	38 kDa	SalA	chromosome partitioning protein ParA	Cytoplasmic	Genetic information processing	Protein fate	Protein and peptide secretion and trafficking	signal recognition particle-docking protein FtsY	0.39	0.32	0.37
	Rhodanese domain protein OS=Staphylococcus aureus (strain JH9) GN=SaurJH9_1592 PE=4 SV=1	A5IT62_STAA9 (+22)	15 kDa		rhodanese	no significant prediction	Genetic information processing	Protein synthesis	tRNA and rRNA base modification	tRNA 2-selenouridine synthase	0.4	0.47	0.3
	ATP synthase subunit delta OS=Staphylococcus aureus (strain USA300) GN=atpH PE=3 SV=1	ATPD_STAA3 (+20)	20 kDa	AtpH	ATP synthase subunit delta	Cytoplasmic	Metabolism	Energy metabolism	ATP-proton motive force interconversion	ATP synthase F1, delta subunit	0.62	0.43	0.6
	Phosphomethylpyrimidine kinase OS=Staphylococcus aureus (strain JH9) GN=SaurJH9_0603 PE=4 SV=1	A5IQD4_STAA9 (+22)	30 kDa	PdxK	hydroxymethylpyrimidine/phosphomethylpyrimidine kinase	no significant prediction	Metabolism	Biosynthesis of cofactors, prosthetic groups, and carriers	Thiamine	hydroxymethylpyrimidine kinase/phosphomethylpyrimidine kinase	0.18	0.22	0.3
	ABC transporter related OS=Staphylococcus aureus (strain JH9) GN=SaurJH9_2437 PE=3 SV=1	A5IVJ1_STAA9 (+22)	27 kDa	TcyC	amino acid ABC transporter ATP-binding protein	Cytoplasmic Membrane	Genetic information processing	Protein synthesis	tRNA and rRNA base modification	tRNA threonylcarbamoyl adenosine modification protein YjeE	0.33	0.25	0.49
	L-threonine 3-dehydrogenase OS=Staphylococcus aureus (strain JH9) GN=SaurJH9_0576 PE=4 SV=1	A5IQA7_STAA9 (+22)	36 kDa	CapD	polysaccharide biosynthesis protein	Cytoplasmic Membrane	Metabolism	Energy metabolism	Sugars	UDP-glucose 4-epimerase GalE	0.29	0.28	0.52
	Naphthoate synthase OS=Staphylococcus aureus (strain Newman) GN=memB PE=4 SV=1	A6QFQ5_STAAE (+22)	30 kDa	MemB	1,4-dihydroxy-2-naphthoyl-CoA synthase	Cytoplasmic	Genetic information processing	Protein fate	Degradation of proteins, peptides, and glycopeptides	signal peptide peptidase SppA, 36K type	0.2	0.4	0.34
	Sigma factor sigB regulation protein OS=Staphylococcus aureus (strain Newman) GN=rsbU PE=4 SV=1	A6QIR3_STAAE (+21)	38 kDa	RsbU	serine phosphatase	Cytoplasmic	Cellular processes	Cellular processes	Sporulation and germination	stage II sporulation protein E	0.55	0.2	0.3
	Uncharacterized protein OS=Staphylococcus aureus (strain JH9) GN=SaurJH9_1589 PE=4 SV=1	A5IT59_STAA9 (+21)	21 kDa		hypothetical protein	no significant prediction	Genetic information processing	Protein fate	Protein and peptide secretion and trafficking	type I secretion membrane fusion protein, HlyD family	0.4	0.41	0.49
	UPF0316 protein SAAV_1978 OS=Staphylococcus aureus (strain ED98) GN=SAAV_1978 PE=3 SV=1	D0K6G8_STAAD (+22)	23 kDa		DUF2179 domain-containing protein	Cytoplasmic Membrane					0.31	0.33	0.31
	Protein-disulfide isomerase-like protein OS=Staphylococcus aureus (strain JH9) GN=SaurJH9_2434 PE=4 SV=1	A5IVI8_STAA9 (+22)	23 kDa	DsbA	protein disulfide-isomerase	Cellwall	Metabolism	Energy metabolism	Electron transport	glutaredoxin 3	0.44	0.38	0.44
	Transcription termination factor Rho OS=Staphylococcus aureus (strain JH9) GN=rho PE=3 SV=1	A5IUR6_STAA9 (+22)	50 kDa	Rho	transcription termination factor Rho	Cytoplasmic	Genetic information processing	Transcription	Transcription factors	transcription termination factor Rho	0.17	0.23	0.17
	Polar amino acid ABC transporter, inner membrane subunit OS=Staphylococcus aureus (strain JH9) GN=SaurJH9_2438 PE=3 SV=1	A5IVJ2_STAA9 (+22)	26 kDa	TcyB	amino acid ABC transporter permease	Cytoplasmic Membrane	Metabolism	Transport and binding proteins	Anions	phosphate ABC transporter, permease protein PstA	0.22	0.3	0.3
	GTPase Era OS=Staphylococcus aureus (strain ED98) GN=era PE=3 SV=1	D0K5E8_STAAD (+21)	34 kDa	Era	GTPase Era	Cytoplasmic Membrane	Genetic information processing	Protein synthesis	Translation factors	ribosome small subunit-dependent GTPase A	0.35	0.32	0.36
	Abortive infection protein OS=Staphylococcus aureus (strain JH9) GN=SaurJH9_2360 PE=4 SV=1	A5IVB7_STAA9 (+16)	47 kDa	LyrA	lysostaphin resistance protein A	Cytoplasmic Membrane					0.26	0.32	0.34
	Identified Proteins	Accession Number	MW	Protein name	Product	Subcelular localization	TIGRFAM metarole	TIGRFAM main role	TIGRFAM subrole	TIGRFAM function	LSP	EXP	LSP
EXP	Uncharacterized protein OS=Staphylococcus aureus (strain JH9) GN=SaurJH9_1981 PE=4 SV=1	A5IU92_STAA9 (+22)	7 kDa	-	hypothetical protein	Cytoplasmic Membrane	Genetic information processing; Metabolism	Energy metabolism; Protein fate	Electron transport; Protein modification and repair	cytochrome oxidase maturation protein, cbb3-type	0	0.37	0
	Lipoprotein OS=Staphylococcus aureus (strain Newman) GN=NWMN_0782 PE=3 SV=1	A6QFC2_STAAE (+13)	30 kDa	MetQ1	methionine ABC transporter substrate-binding protein	Cytoplasmic Membrane	Cell structure	Cell envelope	Other	lipoprotein, YaeC family	0	0.64	0
	Uncharacterized protein OS=Staphylococcus aureus (strain JH9) GN=SaurJH9_2167 PE=4 SV=1	A5IUS6_STAA9 (+21)	26 kDa	-	DUF2750 domain-containing protein	Cytoplasmic					0	0.28	0
	1,4-Dihydroxy-2-naphtoate prenyltransferase OS=Staphylococcus aureus (strain JH9) GN=SaurJH9_1100 PE=4 SV=1	A5IRS7_STAA9 (+22)	34 kDa	MenA	1,4-dihydroxy-2-naphthoate octaprenyltransferase	Cytoplasmic Membrane	Metabolism	Biosynthesis of cofactors, prosthetic groups, and carriers	Menaquinone and ubiquinone	1,4-dihydroxy-2-naphthoate octaprenyltransferase	0	0.12	0
	Uncharacterized protein OS=Staphylococcus aureus (strain JH9) GN=SaurJH9_1163 PE=4 SV=1	A5IRZ0_STAA9 (+22)	40 kDa	-	hypothetical protein	Cytoplasmic Membrane					0	0.31	0
	Choline/carnitine/betaine transporter OS=Staphylococcus aureus (strain JH9) GN=SaurJH9_1410 PE=4 SV=1	A5ISN1_STAA9 (+21)	60 kDa	OpuD1	choline transporter	Cytoplasmic Membrane	Metabolism	Transport and binding proteins	Other	transporter, betaine/carnitine/choline transporter (BCCT) family	0	0.08	0
	Nitroreductase family protein OS=Staphylococcus aureus (strain Newman) GN=NWMN_0773 PE=4 SV=1	A6QFB3_STAAE (+22)	21 kDa	-	nitroreductase	Cytoplasmic	Metabolism	Biosynthesis of cofactors, prosthetic groups, and carriers	Heme, porphyrin, and cobalamin	5,6-dimethylbenzimidazole synthase	0	0.27	0
	Uncharacterized protein OS=Staphylococcus aureus (strain JH9) GN=SaurJH9_1420 PE=4 SV=1	A5ISP1_STAA9 (+22)	45 kDa	CozEb	AI-2E family transporter	Cytoplasmic Membrane	Cellular processes	Cellular processes	Sporulation and germination	sporulation integral membrane protein YtvI	0	0.12	0
	Putative uncharacterized protein OS=Staphylococcus aureus (strain Newman) GN=NWMN_0646 PE=4 SV=1	A6QEY6_STAAE (+21)	15 kDa	-	hypothetical protein	Extracellular	Metabolism	Transport and binding proteins	Cations and iron carrying compounds	ferrous iron transport protein B	0	0.21	0
	ATP synthase gamma chain OS=Staphylococcus aureus (strain Mu3 / ATCC 700698) GN=atpG PE=3 SV=1	ATPG_STAA1 (+19)	32 kDa	AtpG	ATP synthase subunit gamma	no significant prediction	Metabolism	Energy metabolism	ATP-proton motive force interconversion	ATP synthase F1, gamma subunit	0	0.48	0
	Putative uncharacterized protein OS=Staphylococcus aureus (strain Newman) GN=NWMN_0222 PE=4 SV=1	A6QDR2_STAAE (+22)	52 kDa	EessB	protein EssB	no significant prediction	Cellular processes; Metabolism	Cellular processes; Transport and binding proteins	Other; Pathogenesis	protein TolA	0	0.21	0
	Uncharacterized protein OS=Staphylococcus aureus (strain JH9) GN=SaurJH9_1272 PE=4 SV=1	A5IS98_STAA9 (+16)	36 kDa	-	hypothetical protein	Cytoplasmic Membrane	Genetic information processing	Protein fate	Protein and peptide secretion and trafficking	outer membrane assembly lipoprotein YfiO	0	0.48	0
	Diguanylate cyclase OS=Staphylococcus aureus (strain JH9) GN=SaurJH9_0770 PE=4 SV=1	A5IQV0_STAA9 (+22)	40 kDa	GdpS	GGDEF domain-containing protein	Cytoplasmic Membrane	Signal transduction	Regulatory functions; Signal transduction	Other; Small molecule interactions	diguanylate cyclase (GGDEF) domain	0	0.15	0
	Na/Pi-cotransporter II-related protein OS=Staphylococcus aureus (strain JH9) GN=SaurJH9_0092 PE=4 SV=1	A5INX6_STAA9 (+22)	61 kDa	NptA	Na/Pi cotransporter	Cytoplasmic Membrane	Metabolism	Transport and binding proteins	Cations and iron carrying compounds	Na/Pi-cotransporter II-related protein	0	0.17	0
	ABC transporter related OS=Staphylococcus aureus (strain JH9) GN=SaurJH9_1890 PE=3 SV=1	A5IU02_STAA9 (+22)	28 kDa	EcsA	ABC transporter ATP-binding protein	Cytoplasmic Membrane	Genetic information processing	Protein fate	Protein and peptide secretion and trafficking	signal recognition particle-docking protein FtsY	0	0.22	0
	Sodium/hydrogen exchanger OS=Staphylococcus aureus (strain JH9) GN=SaurJH9_2465 PE=4 SV=1	A5IVL9_STAA9 (+21)	79 kDa	-	sodium:proton antiporter	Cytoplasmic Membrane	Metabolism	Transport and binding proteins	Cations and iron carrying compounds	Na+/H+ antiporter	0	0.088	0
	ABC transporter related OS=Staphylococcus aureus (strain JH9) GN=SaurJH9_1159 PE=3 SV=1	A5IRY6_STAA9 (+22)	41 kDa	PotA	spermidine/putrescine import ATP-binding protein PotA	Cytoplasmic Membrane	Genetic information processing	DNA metabolism	DNA replication, recombination, and repair	checkpoint protein rad24	0	0.28	0
	Micrococcal nuclease OS=Staphylococcus aureus (strain JH9) GN=SaurJH9_1385 PE=4 SV=1	A5ISK6_STAA9 (+21)	22 kDa	Nuc2	thermonuclease	Extracellular					0	0.48	0
	Putative uncharacterized protein OS=Staphylococcus aureus (strain Newman) GN=NWMN_1398 PE=4 SV=1	A6QH38_STAAE (+6)	36 kDa	-	hypothetical protein	no significant prediction	Cellular processes	Cellular processes	Sporulation and germination	sporulation lipoprotein, YhcN/YlaJ family	0	0.32	0
	CDP-glycerol glycerophosphotransferase OS=Staphylococcus aureus (strain USA300 / TCH1516) GN=tagF PE=4 SV=1	A8Z0L7_STAAT (+22)	46 kDa	TarF	CDP-glycerol--glycerophosphate glycerophosphotransferase	Cytoplasmic Membrane					0	0.16	0
	Lipase/esterase LipA OS=Staphylococcus aureus (strain Newman) GN=lipA PE=4 SV=1	A6QEW4_STAAE (+22)	40 kDa	LipA	lipoyl synthase	Cytoplasmic		Hypothetical proteins	Conserved	radical SAM domain protein, CofH subfamily	0	0.35	0
	Putative uncharacterized protein OS=Staphylococcus aureus (strain Newman) GN=NWMN_1353 PE=4 SV=1	A6QGZ3_STAAE (+21)	12 kDa	-	DUF4889 domain-containing protein	Cytoplasmic Membrane					0	0.45	0
	Cell division protein FtsL OS=Staphylococcus aureus (strain JH9) GN=ftsL PE=3 SV=1	A5IS66_STAA9 (+22)	15 kDa	FtsL	cell division protein FtsL	Cytoplasmic	Cellular processes	Cellular processes	Cell division	cell division protein FtsL	0	0.38	0
	Uncharacterized protein OS=Staphylococcus aureus (strain JH9) GN=SaurJH9_0764 PE=4 SV=1	A5IQU4_STAA9 (+20)	34 kDa	-	hypothetical protein	Cytoplasmic Membrane	Cellular processes	Cellular processes	Cell division	cell division protein FtsL	0	0.24	0
	Nickel (Ni2+)/peptide ABC superfamily ATP binding cassette transporter, binding protein OS=Staphylococcus aureus (strain USA300 / TCH1516) GN=USA300HOU_0078 PE=4 SV=1	A8YYZ7_STAAT (+1)	58 kDa								0	0.21	0
	Putative membrane protein OS=Staphylococcus aureus (strain TW20 / 0582) GN=SATW20_18400 PE=3 SV=1	D1GNW2_STAA0 (+8)	43 kDa		peptide ABC transporter peptide-binding protein	Cytoplasmic Membrane	peptide ABC transporter peptide-binding protein	nickel ABC transporter substrate-binding protein	nickel/peptide ABC transporter ATP-binding proteinprotein		0	0.32	0
	Uncharacterized protein OS=Staphylococcus aureus (strain JH9) GN=SaurJH9_2435 PE=4 SV=1	A5IVI9_STAA9 (+22)	14 kDa	-	cystatin-like fold lipoprotein	Cytoplasmic Membrane					0	0.32	0
	Sensor histidine kinase OS=Staphylococcus aureus (strain ED98) GN=SAAV_0622 PE=4 SV=1	D0K2N5_STAAD (+22)	41 kDa	GraS	sensor histidine kinase	Cytoplasmic Membrane	Genetic information processing	DNA metabolism	DNA replication, recombination, and repair	DNA mismatch repair protein MutL	0	0.16	0
	Integral membrane sensor signal transduction histidine kinase OS=Staphylococcus aureus (strain JH9) GN=SaurJH9_1939 PE=4 SV=1	A5IU51_STAA9 (+22)	40 kDa	VraS	two-component sensor histidine kinase	Cytoplasmic Membrane	Signal transduction	Signal transduction	Two-component systems	phosphate regulon sensor kinase PhoR	0	0.29	0
	Phosphonate ABC transporter, periplasmic phosphonate-binding protein OS=Staphylococcus aureus (strain JH9) GN=SaurJH9_0129 PE=4 SV=1	A5IP13_STAA9 (+21)	35 kDa	PhnD	phosphonate ABC transporter phosphonate-binding protein	Cytoplasmic Membrane	Metabolism	Transport and binding proteins	Anions	phosphate/phosphite/phosphonate ABC transporter, periplasmic binding protein	0	0.26	0
	Putative uncharacterized protein OS=Staphylococcus aureus (strain Newman) GN=NWMN_2385 PE=3 SV=1	A6QJX5_STAAE (+8)	30 kDa	-	tandem-type lipoprotein	Cytoplasmic					0	0.27	0
	Sodium/hydrogen exchanger OS=Staphylococcus aureus (strain JH9) GN=SaurJH9_1008 PE=4 SV=1	A5IRI6_STAA9 (+21)	69 kDa	CpaA	sodium:proton antiporter	Cytoplasmic Membrane	Metabolism	Transport and binding proteins	Cations and iron carrying compounds	transporter, monovalent cation:proton antiporter-2 (CPA2) family	0	0.11	0
	ABC transporter related OS=Staphylococcus aureus (strain JH9) GN=SaurJH9_1614 PE=3 SV=1	A5IT84_STAA9 (+22)	29 kDa	ZnuC	zinc ABC transporter ATP-binding protein	Cytoplasmic Membrane	Metabolism	Purines, pyrimidines, nucleosides, and nucleotides	Nucleotide and nucleoside interconversions	dTMP kinase	0	0.26	0
	Membrane-flanked domain OS=Staphylococcus aureus (strain JH9) GN=SaurJH9_2110 PE=4 SV=1	A5IUL9_STAA9 (+21)	61 kDa	-	hypothetical protein	Cytoplasmic Membrane					0	0.089	0
	ABC transporter, ATP-binding protein OS=Staphylococcus aureus (strain Newman) GN=NWMN_1869 PE=4 SV=1	A6QIF9_STAAE (+21)	35 kDa	PmtA	ABC transporter ATP-binding protein	Cytoplasmic Membrane	Genetic information processing	Protein fate	Protein modification and repair	hydrogenase maturation peptidase HycI	0	0.2	0
	Mg2+ transporter protein, CorA family protein OS=Staphylococcus aureus (strain JH9) GN=SaurJH9_2371 PE=4 SV=1	A5IVC8_STAA9 (+22)	38 kDa	CorA	cobalt transporter CorA	Cytoplasmic Membrane	Metabolism	Transport and binding proteins	Cations and iron carrying compounds	magnesium and cobalt transport protein CorA	0	0.23	0
	Glycosyl transferase, family 2 OS=Staphylococcus aureus (strain JH9) GN=SaurJH9_0728 PE=4 SV=1	A5IQQ8_STAA9 (+22)	38 kDa	SsbB	glycosyltransferase	Cytoplasmic Membrane		Unknown function	Enzymes of unknown specificity	transferase 2, rSAM/selenodomain-associated	0	0.21	0
	Identified Proteins	Accession Number	MW	Protein name	Product	Subcelular localization	TIGRFAM metarole	TIGRFAM main role	TIGRFAM subrole	TIGRFAM function	LSP	EXP	ESP
ESP	Extracellular matrix protein-binding protein OS=Staphylococcus aureus (strain USA300 / TCH1516) GN=emp PE=4 SV=1	A8Z1B9_STAAT (+20)	38 kDa	Emp	extracellular matrix - plasma binding protein	Cellwall					0	0	0.49
	Uncharacterized protein OS=Staphylococcus aureus (strain JH9) GN=SaurJH9_1021 PE=4 SV=1	A5IRJ9_STAA9 (+6)	24 kDa		phiSLT ORF204-like protein						0	0	0.31
	Na+ dependent nucleoside transporter domain protein OS=Staphylococcus aureus (strain JH9) GN=SaurJH9_0543 PE=4 SV=1	A5IQ74_STAA9 (+22)	44 kDa	NupC	pyrimidine nucleoside transporter NupC	Cytoplasmic Membrane	Metabolism	Transport and binding proteins	Nucleosides, purines and pyrimidines	nucleoside transporter, NupC family	0	0	0.14
	Staphylococcal accessory gene regulator protein C OS=Staphylococcus aureus (strain Newman) GN=agrC PE=4 SV=1	A6QIN5_STAAE (+20)	50 kDa	AgrC	ATP-binding protein	Cytoplasmic Membrane					0	0	0.27
	5'-nucleotidase, lipoprotein e(P4) family OS=Staphylococcus aureus (strain JH9) GN=SaurJH9_0290 PE=4 SV=1	A5IPH4_STAA9 (+22)	33 kDa	-	5'-nucleotidase, lipoprotein e(P4) family	no significant prediction	Metabolism	Biosynthesis of cofactors, prosthetic groups, and carriers; Transport and binding proteins	Other; Pyridine nucleotides	5'-nucleotidase, lipoprotein e(P4) family	0	0	0.37
	L-lactate dehydrogenase OS=Staphylococcus aureus (strain ED98) GN=ldh1 PE=3 SV=1	D0K7Z5_STAAD (+22)	35 kDa	Ldh	L-lactate dehydrogenase	Cytoplasmic	Metabolism	Energy metabolism	TCA cycle	malate dehydrogenase, NAD-dependent	0	0	0.37
	Serine acetyltransferase OS=Staphylococcus aureus (strain JH9) GN=SaurJH9_0551 PE=3 SV=1	A5IQ82_STAA9 (+22)	24 kDa	CysE	serine acetyltransferase	Cytoplasmic	Metabolism	Amino acid biosynthesis	Serine family	serine O-acetyltransferase	0	0	0.48
	Ribosomal RNA small subunit methyltransferase H OS=Staphylococcus aureus (strain ED98) GN=mraW PE=3 SV=1	D0K497_STAAD (+22)	36 kDa	MraW	ribosomal RNA small subunit methyltransferase H	Cytoplasmic	Genetic information processing	Protein synthesis	tRNA and rRNA base modification	16S rRNA (cytosine(1402)-N(4))-methyltransferase	0	0	0.3
	Probable thiol peroxidase OS=Staphylococcus aureus (strain Newman) GN=tpx PE=3 SV=1	A6QHP7_STAAE (+19)	18 kDa	Tpx	2-Cys peroxiredoxin	no significant prediction	Cellular processes	Cellular processes	Adaptations to atypical conditions; Detoxification	peroxiredoxin	0	0	0.48
	Hydrolase OS=Staphylococcus aureus (strain Newman) GN=NWMN_1210 PE=4 SV=1	A6QGK0_STAAE (+22)	35 kDa	-	alpha/beta hydrolase	Cytoplasmic Membrane	Metabolism	Biosynthesis of cofactors, prosthetic groups, and carriers	Biotin	pimelyl-[acyl-carrier protein] methyl ester esterase	0	0	0.45
	ABC transporter related OS=Staphylococcus aureus (strain JH9) GN=SaurJH9_0988 PE=3 SV=1	A5IRG6_STAA9 (+25)	36 kDa	Opp-3F	peptide ABC transporter ATP-binding protein	Cytoplasmic Membrane	Genetic information processing	DNA metabolism	DNA replication, recombination, and repair	excinuclease ABC subunit A	0	0	0.58
	Uncharacterized protein OS=Staphylococcus aureus (strain JH9) GN=SaurJH9_0791 PE=4 SV=1	A5IQX0_STAA9 (+22)	36 kDa	-	YvcK family protein	no significant prediction	Metabolism	Biosynthesis of cofactors, prosthetic groups, and carriers	Other	2-phospho-L-lactate transferase	0	0	0.29
	Oligopeptide/dipeptide ABC transporter, ATPase subunit OS=Staphylococcus aureus (strain JH9) GN=SaurJH9_0987 PE=3 SV=1	A5IRG5_STAA9 (+22)	40 kDa	Opp-3D	ABC transporter ATP-binding protein	Cytoplasmic Membrane	Genetic information processing	DNA metabolism	DNA replication, recombination, and repair	excinuclease ABC subunit A	0	0	0.26
	Threonine dehydratase II OS=Staphylococcus aureus (strain Newman) GN=ilvA PE=4 SV=1	A6QGY8_STAAE (+22)	37 kDa	IlvA1	serine/threonine dehydratase	Cytoplasmic Membrane	Metabolism	Amino acid biosynthesis	Aspartate family	threonine synthase	0	0	0.51
	ABC transporter related OS=Staphylococcus aureus (strain JH9) GN=SaurJH9_0660 PE=3 SV=1	A5IQJ0_STAA9 (+22)	30 kDa	TagH	teichoic acids export ATP-binding protein TagH	Cytoplasmic Membrane	Genetic information processing	Protein fate	Protein and peptide secretion and trafficking	signal recognition particle-docking protein FtsY	0	0	0.29
	Transcriptional regulator, RpiR family OS=Staphylococcus aureus (strain JH9) GN=SaurJH9_2339 PE=4 SV=1	A5IV96_STAA9 (+22)	33 kDa	-	MurR/RpiR family transcriptional regulator	Cytoplasmic Membrane	Metabolism	Energy metabolism	Sugars	sugar isomerase, KpsF/GutQ family	0	0	0.38
	Glutamate racemase OS=Staphylococcus aureus (strain ED98) GN=murI PE=3 SV=1	D0K466_STAAD (+22)	30 kDa	MurI	glutamate racemase	no significant prediction	Metabolism	Energy metabolism	Amino acids and amines	aspartate racemase	0	0	0.37
	Ferritin, Dps family protein OS=Staphylococcus aureus (strain JH9) GN=SaurJH9_1947 PE=4 SV=1	A5IU59_STAA9 (+22)	20 kDa	FtnA	non-heme ferritin	Cytoplasmic	Metabolism	Transport and binding proteins	Cations and iron carrying compounds	bacterioferritin	0	0	0.35
	ABC transporter ATP-binding protein OS=Staphylococcus aureus (strain Newman) GN=NWMN_2242 PE=3 SV=1	A6QJI2_STAAE (+22)	34 kDa	-	sodium ABC transporter ATP-binding protein	Cytoplasmic Membrane	Genetic information processing	DNA metabolism	DNA replication, recombination, and repair	excinuclease ABC subunit A	0	0	0.28
	Putative uncharacterized protein OS=Staphylococcus aureus (strain Newman) GN=NWMN_0799 PE=4 SV=1	A6QFD9_STAAE (+8)	17 kDa	-	DUF86 domain-containing protein	Cytoplasmic					0	0	0.52
	Uncharacterized protein OS=Staphylococcus aureus (strain JH9) GN=SaurJH9_1171 PE=4 SV=1	A5IRZ8_STAA9 (+22)	19 kDa	-	hypothetical protein	no significant prediction					0	0	0.56
	Hydrolase OS=Staphylococcus aureus (strain Newman) GN=NWMN_0584 PE=4 SV=1	A6QES4_STAAE (+22)	31 kDa	-	alpha/beta hydrolase	Cytoplasmic	Metabolism	Biosynthesis of cofactors, prosthetic groups, and carriers	Biotin	pimelyl-[acyl-carrier protein] methyl ester esterase	0	0	0.18
	Protoporphyrinogen oxidase OS=Staphylococcus aureus (strain Newman) GN=hemY PE=4 SV=1	A6QI13_STAAE (+22)	52 kDa	HemY	protoporphyrinogen oxidase	Cytoplasmic		Unknown function	Enzymes of unknown specificity	flavoprotein, HI0933 family	0	0	0.25
	Two component transcriptional regulator, winged helix family OS=Staphylococcus aureus (strain JH9) GN=SaurJH9_1750 PE=4 SV=1	A5ITL7_STAA9 (+22)	27 kDa	PhoP	DNA-binding response regulator	Cytoplasmic	Signal transduction	Regulatory functions	DNA interactions	heavy metal response regulator	0	0	0.37
	Inositol-1-monophosphatase family protein OS=Staphylococcus aureus (strain Newman) GN=NWMN_0973 PE=4 SV=1	A6QFW3_STAAE (+18)	30 kDa	Imp	inositol monophosphatase	Cytoplasmic	Metabolism	Central intermediary metabolism	Sulfur metabolism	3'(2'),5'-bisphosphate nucleotidase	0	0	0.32
	Phytoene dehydrogenase OS=Staphylococcus aureus (strain USA300 / TCH1516) GN=USA300HOU_2559 PE=4 SV=1	A8Z3G5_STAAT (+21)	57 kDa	CrtP	diapolycopene oxygenase	Cytoplasmic	Cell structure	Cell envelope	Biosynthesis and degradation of surface polysaccharides and lipopolysaccharides	UDP-galactopyranose mutase	0	0	0.29
	Beta-lactamase OS=Staphylococcus aureus (strain JH9) GN=SaurJH9_1116 PE=4 SV=1	A5IRU3_STAA9 (+22)	46 kDa	FmtA	protein FmtA	Cytoplasmic Membrane					0	0	0.15
	ACT domain protein OS=Staphylococcus aureus (strain JH9) GN=SaurJH9_1341 PE=4 SV=1	A5ISG5_STAA9 (+22)	31 kDa	-	hypothetical protein	Cytoplasmic					0	0	0.27
	Large-conductance mechanosensitive channel OS=Staphylococcus aureus (strain ED98) GN=mscL PE=3 SV=1	D0K4S3_STAAD (+21)	14 kDa	MscL	large-conductance mechanosensitive channel	Cytoplasmic Membrane	Cellular processes	Cellular processes	Adaptations to atypical conditions	large conductance mechanosensitive channel protein	0	0	0.37
	Uncharacterized protein OS=Staphylococcus aureus (strain JH9) GN=SaurJH9_0434 PE=4 SV=1	A5IPW6_STAA9 (+22)	15 kDa	-	hypothetical protein	Cytoplasmic					0	0	0.59
	Uncharacterized protein OS=Staphylococcus aureus (strain JH9) GN=SaurJH9_1984 PE=4 SV=1	A5IU95_STAA9 (+21)	21 kDa	-	hypothetical protein	Cytoplasmic Membrane					0	0	0.34
	Putative uncharacterized protein OS=Staphylococcus aureus (strain Newman) GN=NWMN_2585 PE=4 SV=1	A6QKH5_STAAE (+4)	19 kDa	-	polyisoprenoid-binding protein	no significant prediction					0	0	0.59
	Putative uncharacterized protein OS=Staphylococcus aureus (strain Newman) GN=NWMN_0559 PE=4 SV=1	A6QEP9_STAAE (+22)	52 kDa	-	transposase	no significant prediction	Genetic information processing	Protein fate	Protein and peptide secretion and trafficking	type I secretion membrane fusion protein, HlyD family	0	0	0.13
	Identified Proteins (150/729)	Accession Number	MW	Protein name	Product	Subcelular localization	TIGRFAM metarole	TIGRFAM main role	TIGRFAM subrole	TIGRFAM function	LSP	EXP	ESP
LSP	Iron-containing alcohol dehydrogenase OS=Staphylococcus aureus (strain Newman) GN=adhE PE=4 SV=1	A6QDD4_STAAE (+22)	95 kDa	AdhE	bifunctional acetaldehyde-CoA/alcohol dehydrogenase	Cytoplasmic	Metabolism	Amino acid biosynthesis	Glutamate family	glutamate-5-semialdehyde dehydrogenase	0.58	0	0
	Aldehyde dehydrogenase homolog OS=Staphylococcus aureus (strain Newman) GN=aldA PE=3 SV=1	A6QDF3_STAAE (+22)	54 kDa	AldA	aldehyde dehydrogenase	Cytoplasmic	Metabolism	Amino acid biosynthesis	Glutamate family	glutamate-5-semialdehyde dehydrogenase	0.64	0	0
	Acetyl-CoA synthetase OS=Staphylococcus aureus (strain Newman) GN=acs PE=4 SV=1	A6QHR6_STAAE (+22)	64 kDa	AcsA	acetate--CoA ligase	Cytoplasmic	Metabolism	Central intermediary metabolism	Other	acetoacetate-CoA ligase	0.52	0	0
	D-isomer specific 2-hydroxyacid dehydrogenase family protein OS=Staphylococcus aureus (strain Newman) GN=NWMN_2205 PE=3 SV=1	A6QJE5_STAAE (+22)	35 kDa	-	2-hydroxyacid dehydrogenase	Cytoplasmic	Metabolism	Amino acid biosynthesis	Pyruvate family	ketol-acid reductoisomerase	0.65	0	0
	Small integral membrane protein-like protein OS=Staphylococcus aureus (strain JH9) GN=SaurJH9_2214 PE=4 SV=1	A5IUX2_STAA9 (+22)	9 kDa	-	hypothetical protein	Cytoplasmic Membrane	Genetic information processing	Protein fate	Protein modification and repair	apolipoprotein N-acyltransferase	0.18	0	0
	Pyruvate carboxylase OS=Staphylococcus aureus (strain USA300 / TCH1516) GN=pycA PE=3 SV=1	A8Z1P9_STAAT (+22)	129 kDa	PycA	pyruvate carboxylase	Cytoplasmic	Metabolism	Fatty acid and phospholipid metabolism	Biosynthesis	acetyl-CoA carboxylase, biotin carboxylase subunit	0.38	0	0
	Ornithine aminotransferase OS=Staphylococcus aureus (strain TCH60) GN=rocD2 PE=3 SV=1	E5QRC4_STAAH (+21)	44 kDa	RocD2	Ornithine aminotransferase 2	Cytoplasmic	Metabolism	Biosynthesis of cofactors, prosthetic groups, and carriers	Biotin	adenosylmethionine-8-amino-7-oxononanoate transaminase	0.34	0	0
	Coenzyme A disulfide reductase OS=Staphylococcus aureus (strain USA300) GN=cdr PE=1 SV=1	CDR_STAA3 (+17)	49 kDa	Cdr	CoA-disulfide reductase	Cytoplasmic		Unknown function	Enzymes of unknown specificity	flavoprotein, HI0933 family	0.43	0	0
	Cysteine desulfurase SufS subfamily protein OS=Staphylococcus aureus (strain Newman) GN=sufS PE=3 SV=1	A6QFC7_STAAE (+22)	47 kDa	SufS	aminotransferase	Cytoplasmic	Genetic information processing	Protein synthesis	tRNA aminoacylation	L-seryl-tRNA(Sec) selenium transferase	0.7	0	0
	Peptidoglycan pentaglycine interpeptide biosynthesis protein OS=Staphylococcus aureus (strain Newman) GN=fmhB PE=4 SV=1	A6QJA3_STAAE (+20)	49 kDa	FemX	lipid II:glycine glycyltransferase	Cytoplasmic		Unknown function	General	FemAB-related protein, PEP-CTERM system-associated	0.41	0	0
	ATP-dependent DNA helicase PcrA OS=Staphylococcus aureus (strain JH9) GN=SaurJH9_1960 PE=4 SV=1	A5IU72_STAA9 (+22)	84 kDa	PcrA	DNA helicase PcrA	Cytoplasmic	Genetic information processing	DNA metabolism	DNA replication, recombination, and repair	exodeoxyribonuclease V, beta subunit	0.36	0	0
	Putative uncharacterized protein OS=Staphylococcus aureus (strain Newman) GN=NWMN_0512 PE=3 SV=1	A6QEK2_STAAE (+22)	43 kDa	Kbl	2-amino-3-ketobutyrate CoA ligase	Cytoplasmic	Metabolism	Biosynthesis of cofactors, prosthetic groups, and carriers	Biotin	8-amino-7-oxononanoate synthase	0.47	0	0
	Putative uncharacterized protein OS=Staphylococcus aureus (strain Newman) GN=NWMN_2048 PE=4 SV=1	A6QIY8_STAAE (+22)	24 kDa	-	NAD(P)-dependent oxidoreductase	no significant prediction	Metabolism	Biosynthesis of cofactors, prosthetic groups, and carriers	Pantothenate and coenzyme A	2-dehydropantoate 2-reductase	0.78	0	0
	Putative uncharacterized protein OS=Staphylococcus aureus (strain Newman) GN=NWMN_2072 PE=4 SV=1	A6QJ12_STAAE (+22)	45 kDa	-	uridylyltransferase	Cytoplasmic	Metabolism	Biosynthesis of cofactors, prosthetic groups, and carriers	Other	2-C-methyl-D-erythritol 4-phosphate cytidylyltransferase	0.24	0	0
	Dipeptidase, putative OS=Staphylococcus aureus (strain JH9) GN=SaurJH9_1806 PE=4 SV=1	A5ITS3_STAA9 (+22)	53 kDa	-	dipeptidase PepV	Cytoplasmic	Metabolism	Amino acid biosynthesis	Aspartate family	succinyl-diaminopimelate desuccinylase	0.42	0	0
	Uncharacterized protein OS=Staphylococcus aureus (strain JH9) GN=SaurJH9_2375 PE=4 SV=1	A5IVD2_STAA9 (+22)	24 kDa	-	hypothetical protein	Cytoplasmic Membrane	Genetic information processing	Protein fate	Protein and peptide secretion and trafficking	type VII secretion protein EssB	0.2	0	0
	Succinyl-CoA ligase [ADP-forming] subunit alpha OS=Staphylococcus aureus (strain JH9) GN=SaurJH9_1305 PE=3 SV=1	A5ISD1_STAA9 (+22)	32 kDa	SucD	succinyl-CoA ligase subunit alpha	Cytoplasmic	Metabolism	Energy metabolism	TCA cycle	succinate-CoA ligase, alpha subunit	0.57	0	0
	Adenosylmethionine-8-amino-7-oxononanoate aminotransferase OS=Staphylococcus aureus (strain Newman) GN=bioA PE=3 SV=1	A6QJR5_STAAE (+6)	51 kDa	BioA	adenosylmethionine--8-amino-7-oxononanoate aminotransferase BioA	Cytoplasmic	Metabolism	Biosynthesis of cofactors, prosthetic groups, and carriers	Biotin	adenosylmethionine-8-amino-7-oxononanoate transaminase	0.42	0	0
	ATP synthase epsilon chain OS=Staphylococcus aureus (strain Mu3 / ATCC 700698) GN=atpC PE=3 SV=1	ATPE_STAA1 (+22)	15 kDa	AtpC	ATP synthase epsilon chain	Cytoplasmic	Metabolism	Energy metabolism	ATP-proton motive force interconversion	ATP synthase F1, epsilon subunit	0.25	0	0
	Hydrolase, haloacid dehalogenase-like protein OS=Staphylococcus aureus (strain Newman) GN=NWMN_0521 PE=4 SV=1	A6QEL1_STAAE (+21)	32 kDa	-	HAD family phosphatase	Cytoplasmic		Unknown function	Enzymes of unknown specificity	Cof-like hydrolase	0.41	0	0
	Alcohol dehydrogenase, zinc-binding domain protein OS=Staphylococcus aureus (strain JH9) GN=SaurJH9_2218 PE=4 SV=1	A5IUX6_STAA9 (+21)	36 kDa	-	NADP-dependent oxidoreductase	Cytoplasmic	Metabolism	Energy metabolism	Amino acids and amines	L-threonine 3-dehydrogenase	0.43	0	0
	Ornithine aminotransferase OS=Staphylococcus aureus (strain JKD6159) GN=rocD PE=3 SV=1	D9RFP1_STAAJ (+15)	43 kDa	RocD	Ornithine aminotransferase 2	Cytoplasmic	Metabolism	Biosynthesis of cofactors, prosthetic groups, and carriers	Biotin	adenosylmethionine-8-amino-7-oxononanoate transaminase	0.53	0	0
	Aldo/keto reductase family protein OS=Staphylococcus aureus (strain Newman) GN=NWMN_0672 PE=4 SV=1	A6QF12_STAAE (+12)	32 kDa	-	aldo/keto reductase	Cytoplasmic				voltage-dependent potassium channel beta subunit	0.32	0	0
	Adenylosuccinate synthetase OS=Staphylococcus aureus (strain JH9) GN=purA PE=3 SV=1	A5INQ8_STAA9 (+22)	48 kDa	PurA	adenylosuccinate synthetase	Cytoplasmic	Metabolism	Purines, pyrimidines, nucleosides, and nucleotides	Purine ribonucleotide biosynthesis	adenylosuccinate synthase	0.19	0	0
	Glycerol-3-phosphate dehydrogenase [NAD(P)+] OS=Staphylococcus aureus (strain ED98) GN=gpsA PE=3 SV=1	D0K552_STAAD (+22)	36 kDa	GpsA	glycerol-3-phosphate dehydrogenase (NAD(P)(+))	Cytoplasmic	Metabolism	Amino acid biosynthesis	Glutamate family	pyrroline-5-carboxylate reductase	0.3	0	0
	Uncharacterized protein-like protein OS=Staphylococcus aureus (strain JH9) GN=SaurJH9_1452 PE=4 SV=1	A5ISS3_STAA9 (+21)	34 kDa	CvfB	virulence factor B	Cytoplasmic					0.28	0	0
	S1 RNA binding domain protein OS=Staphylococcus aureus (strain Newman) GN=NWMN_1969 PE=4 SV=1	A6QIQ9_STAAE (+21)	81 kDa	-	RNA-binding transcriptional accessory protein	Cytoplasmic	Cellular processes	Cellular processes	DNA transformation	competence protein ComEA helix-hairpin-helix repeat region	0.3	0	0
	Phosphoribosylglycinamide formyltransferase OS=Staphylococcus aureus (strain Newman) GN=purN PE=4 SV=1	A6QFT0_STAAE (+20)	21 kDa	PurN	phosphoribosylglycinamide formyltransferase	Cytoplasmic	Genetic information processing	Protein synthesis	tRNA aminoacylation	methionyl-tRNA formyltransferase	0.45	0	0
	Phosphoenolpyruvate carboxykinase [ATP] OS=Staphylococcus aureus (strain ED98) GN=pckA PE=3 SV=1	D0K629_STAAD (+22)	59 kDa	PckA	phosphoenolpyruvate carboxykinase (ATP)	Cytoplasmic	Metabolism	Energy metabolism	Glycolysis/gluconeogenesis	phosphoenolpyruvate carboxykinase (ATP)	0.47	0	0
	Octanoyltransferase LipM OS=Staphylococcus aureus (strain JH9) GN=lipM PE=3 SV=1	A5IT61_STAA9 (+22)	32 kDa	LipA	octanoyltransferase LipM	Cytoplasmic	Genetic information processing	Protein fate	Protein modification and repair	lipoyltransferase and lipoate-protein ligase	0.36	0	0
	Methylenetetrahydrofolate--tRNA-(uracil-5-)-methyltransferase TrmFO OS=Staphylococcus aureus (strain ED98) GN=gid PE=3 SV=1	D0K4H0_STAAD (+22)	48 kDa	GidA	tRNA uridine-5-carboxymethylaminomethyl(34) synthesis enzyme MnmG	Cytoplasmic	Genetic information processing	Protein synthesis	tRNA and rRNA base modification	tRNA uridine 5-carboxymethylaminomethyl modification enzyme GidA	0.39	0	0
	FMN-dependent NADH-azoreductase OS=Staphylococcus aureus (strain Newman) GN=azoR PE=3 SV=1	A6QDI9_STAAE (+22)	26 kDa	AzoR	FMN-dependent NADH-azoreductase	Cytoplasmic					0.55	0	0
	Recombinase OS=Staphylococcus aureus (strain USA300 / TCH1516) GN=USA300HOU_pUSA300HOUMR0014 PE=4 SV=1	A8Z5L7_STAAT (+11)	22 kDa	RecA	DNA recombination/repair protein RecA	Cytoplasmic	Genetic information processing	DNA metabolism	DNA replication, recombination, and repair	DNA repair protein RadA	0.48	0	0
	tRNA-specific 2-thiouridylase MnmA OS=Staphylococcus aureus (strain ED98) GN=mnmA PE=3 SV=1	D0K5K0_STAAD (+22)	42 kDa	MnmA	tRNA 2-thiouridine(34) synthase MnmA	Cytoplasmic	Metabolism	Amino acid biosynthesis	Glutamate family	argininosuccinate synthase	0.37	0	0
	UDP-glucose pyrophosphorylase OS=Staphylococcus aureus (strain JH9) GN=SaurJH9_2524 PE=4 SV=1	A5IVS8_STAA9 (+22)	32 kDa	GtaB	UTP--glucose-1-phosphate uridylyltransferase	Cytoplasmic	Metabolism	Biosynthesis of cofactors, prosthetic groups, and carriers	Other	2-C-methyl-D-erythritol 4-phosphate cytidylyltransferase	0.35	0	0
	Possible transcriptional regulator OS=Staphylococcus aureus (strain USA300 / TCH1516) GN=USA300HOU_0044 PE=4 SV=1	A8YYW6_STAAT (+3)	58 kDa	-	hypothetical protein	Cytoplasmic					0.37	0	0
	UDP-N-acetylmuramoylalanine--D-glutamate ligase OS=Staphylococcus aureus (strain ED98) GN=murD PE=3 SV=1	D0K4A1_STAAD (+22)	50 kDa	MurD	UDP-N-acetylmuramoyl-L-alanine--D-glutamate ligase	Cytoplasmic	Metabolism	Energy metabolism	Amino acids and amines	alanine dehydrogenase	0.33	0	0
	Methionyl-tRNA formyltransferase OS=Staphylococcus aureus (strain TW20 / 0582) GN=fmt PE=3 SV=1	D1GSU1_STAA0 (+22)	34 kDa	Fmt	methionyl-tRNA formyltransferase	Cytoplasmic	Genetic information processing	Protein synthesis	tRNA aminoacylation	methionyl-tRNA formyltransferase	0.32	0	0
	Phosphoribosylformylglycinamidine synthase, purS OS=Staphylococcus aureus (strain JH9) GN=SaurJH9_1127 PE=4 SV=1	A5IRV4_STAA9 (+21)	10 kDa	PurS	phosphoribosylformylglycinamidine synthase	Cytoplasmic	Metabolism	Purines, pyrimidines, nucleosides, and nucleotides	Purine ribonucleotide biosynthesis	phosphoribosylformylglycinamidine synthase, purS protein	0.94	0	0
	Uncharacterized protein OS=Staphylococcus aureus (strain JH9) GN=SaurJH9_2204 PE=4 SV=1	A5IUW2_STAA9 (+22)	10 kDa	-	hypothetical protein	no significant prediction					0.59	0	0
	3-hydroxyacyl-CoA dehydrogenase OS=Staphylococcus aureus (strain JH9) GN=SaurJH9_0216 PE=3 SV=1	A5IPA0_STAA9 (+22)	85 kDa	FadB	3-hydroxyacyl-CoA dehydrogenase	no significant prediction	Metabolism	Amino acid biosynthesis	Glutamate family	pyrroline-5-carboxylate reductase	0.25	0	0
	Arginine--tRNA ligase OS=Staphylococcus aureus (strain TW20 / 0582) GN=argS PE=3 SV=1	D1GPL5_STAA0 (+22)	62 kDa	ArgS	arginine--tRNA ligase	Cytoplasmic	Genetic information processing	Protein synthesis	tRNA aminoacylation	isoleucine--tRNA ligase	0.3	0	0
	Mannitol-1-phosphate 5-dehydrogenase OS=Staphylococcus aureus (strain TW20 / 0582) GN=mtlD PE=3 SV=1	D1GR28_STAA0 (+21)	41 kDa	MtlD	mannitol-1-phosphate 5-dehydrogenase	Cytoplasmic					0.49	0	0
	UDP-N-acetylenolpyruvoylglucosamine reductase OS=Staphylococcus aureus (strain ED98) GN=murB PE=3 SV=1	D0K311_STAAD (+22)	34 kDa	MtlD	UDP-N-acetylenolpyruvoylglucosamine reductase	Cytoplasmic	Cell structure	Cell envelope	Biosynthesis and degradation of murein sacculus and peptidoglycan	UDP-N-acetylenolpyruvoylglucosamine reductase	0.22	0	0
	Glutamine synthetase OS=Staphylococcus aureus (strain Newman) GN=glnA PE=3 SV=1	A6QGK7_STAAE (+22)	51 kDa	GlnA	glutamine synthetase	Cytoplasmic	Metabolism	Amino acid biosynthesis	Glutamate family	glutamine synthetase, type I	0.24	0	0
	Putative uncharacterized protein OS=Staphylococcus aureus (strain Newman) GN=NWMN_0134 PE=4 SV=1	A6QDH4_STAAE (+22)	41 kDa	MupG	hypothetical protein	Cytoplasmic					0.31	0	0
	Putative uncharacterized protein OS=Staphylococcus aureus (strain Newman) GN=NWMN_0495 PE=4 SV=1	A6QEI5_STAAE (+22)	20 kDa	-	hypothetical protein	Cytoplasmic					0.57	0	0
	Adenine phosphoribosyltransferase OS=Staphylococcus aureus (strain Mu3 / ATCC 700698) GN=apt PE=3 SV=1	APT_STAA1 (+22)	19 kDa	Apt	adenine phosphoribosyltransferase	Cytoplasmic	Cellular processes	Cellular processes	DNA transformation	comF family protein	0.48	0	0
	Peptidylprolyl isomerase OS=Staphylococcus aureus (strain JH9) GN=SaurJH9_0954 PE=3 SV=1	A5IRD2_STAA9 (+22)	22 kDa	PpiB	peptidyl-prolyl cis-trans isomerase	Cytoplasmic					0.57	0	0
	Hydrolase OS=Staphylococcus aureus (strain USA300 / TCH1516) GN=USA300HOU_2575 PE=4 SV=1	A8Z3I1_STAAT (+19)	31 kDa	-	hypothetical protein	no significant prediction					0.46	0	0
	UDP-N-acetylmuramate--L-alanine ligase OS=Staphylococcus aureus (strain ED98) GN=murC PE=3 SV=1	D0K5Y1_STAAD (+22)	49 kDa	MurC	UDP-N-acetylmuramate--L-alanine ligase	Cytoplasmic	Cell structure	Cell envelope	Biosynthesis and degradation of murein sacculus and peptidoglycan	UDP-N-acetylmuramate:L-alanyl-gamma-D-glutamyl-meso-diaminopimelate ligase	0.28	0	0
	PhoH family protein OS=Staphylococcus aureus (strain JH9) GN=SaurJH9_1629 PE=4 SV=1	A5IT99_STAA9 (+21)	35 kDa	PhoH	PhoH family protein	Cytoplasmic	Genetic information processing	DNA metabolism	DNA replication, recombination, and repair	putative DNA helicase	0.41	0	0
	Pseudouridine synthase OS=Staphylococcus aureus (strain USA300 / TCH1516) GN=rluD PE=3 SV=1	A8Z3N4_STAAT (+22)	35 kDa	-	RluA family pseudouridine synthase	Cytoplasmic	Genetic information processing	Protein synthesis	tRNA and rRNA base modification	pseudouridine synthase, RluA family	0.36	0	0
	Aminotransferase OS=Staphylococcus aureus (strain JH9) GN=SaurJH9_1994 PE=4 SV=1	A5IUA5_STAA9 (+21)	48 kDa	AspB	hypothetical protein	Cytoplasmic	Metabolism	Biosynthesis of cofactors, prosthetic groups, and carriers	Heme, porphyrin, and cobalamin	threonine-phosphate decarboxylase	0.21	0	0
	Arginase OS=Staphylococcus aureus (strain JH9) GN=SaurJH9_2196 PE=3 SV=1	A5IUV4_STAA9 (+19)	33 kDa	RocF	arginase	Cytoplasmic	Metabolism	Energy metabolism	Amino acids and amines	formimidoylglutamase	0.35	0	0
	Phosphoribosylformylglycinamidine synthase 2 OS=Staphylococcus aureus (strain JKD6159) GN=purL PE=3 SV=1	D9RG00_STAAJ	80 kDa	PurL	phosphoribosylformylglycinamidine synthase subunit PurL	Cytoplasmic	Metabolism	Purines, pyrimidines, nucleosides, and nucleotides	Purine ribonucleotide biosynthesis	phosphoribosylformylglycinamidine cyclo-ligase	0.35	0	0
	Metallophosphoesterase OS=Staphylococcus aureus (strain JH9) GN=SaurJH9_1348 PE=4 SV=1	A5ISH2_STAA9 (+22)	30 kDa	-	metallophosphoesterase	Cytoplasmic		Unknown function	Enzymes of unknown specificity	metallophosphoesterase, MG_246/BB_0505 family	0.37	0	0
	Hydroxymethylglutaryl-CoA reductase, degradative OS=Staphylococcus aureus (strain Newman) GN=mvaA PE=3 SV=1	A6QK35_STAAE (+22)	46 kDa	MvaA	hydroxymethylglutaryl-CoA reductase, degradative	Cytoplasmic	Metabolism	Energy metabolism	Other	hydroxymethylglutaryl-CoA reductase, degradative	0.27	0	0
	3-carboxymuconate cyclase-like protein OS=Staphylococcus aureus (strain JH9) GN=SaurJH9_1978 PE=4 SV=1	A5IU90_STAA9 (+21)	39 kDa	-	hypothetical protein	Cytoplasmic					0.18	0	0
	N utilization substance protein B homolog OS=Staphylococcus aureus (strain USA300) GN=nusB PE=3 SV=1	NUSB_STAA3 (+22)	15 kDa	NusE	N utilization substance protein B	no significant prediction	Genetic information processing	Protein synthesis	tRNA and rRNA base modification	16S rRNA (cytosine(967)-C(5))-methyltransferase	0.61	0	0
	Phosphoenolpyruvate-dependent sugar phosphotransferase system, EIIA 2 OS=Staphylococcus aureus (strain JH9) GN=SaurJH9_2190 PE=4 SV=1	A5IUU8_STAA9 (+22)	16 kDa	MtlA	mannitol-specific phosphotransferase enzyme IIA component	Cytoplasmic	Metabolism; Signal transduction	Signal transduction; Transport and binding proteins	Carbohydrates, organic alcohols, and acids; PTS	PTS system, fructose subfamily, IIA component	0.62	0	0
	NH(3)-dependent NAD(+) synthetase OS=Staphylococcus aureus (strain ED98) GN=nadE PE=3 SV=1	D0K6G9_STAAD (+22)	31 kDa	NadE	NAD(+) synthetase	Cytoplasmic		Unknown function	General	queuosine biosynthesis protein QueC	0.51	0	0
	Threonine synthase OS=Staphylococcus aureus (strain JH9) GN=SaurJH9_1390 PE=3 SV=1	A5ISL1_STAA9 (+21)	38 kDa	ThrC	threonine synthase	Cytoplasmic	Metabolism	Amino acid biosynthesis	Aspartate family	threonine synthase	0.2	0	0
	Oligoendopeptidase F OS=Staphylococcus aureus (strain JH9) GN=SaurJH9_0999 PE=4 SV=1	A5IRH7_STAA9 (+22)	70 kDa	PepF	oligoendopeptidase F	Cytoplasmic	Genetic information processing	Protein fate	Degradation of proteins, peptides, and glycopeptides	oligoendopeptidase F	0.26	0	0
	Cysteine--tRNA ligase OS=Staphylococcus aureus (strain ED98) GN=cysS PE=3 SV=1	D0K9I1_STAAD (+22)	54 kDa	CysS	cysteine--tRNA ligase	Cytoplasmic	Genetic information processing	Protein synthesis	tRNA aminoacylation	isoleucine--tRNA ligase	0.26	0	0
	Phosphotransacetylase OS=Staphylococcus aureus (strain JH9) GN=SaurJH9_0611 PE=4 SV=1	A5IQE2_STAA9 (+22)	35 kDa	EutD	phosphate acetyltransferase	Cytoplasmic	Metabolism	Central intermediary metabolism; Energy metabolism	Fermentation; Other	phosphate acetyltransferase	0.4	0	0
	Putative uncharacterized protein OS=Staphylococcus aureus (strain Newman) GN=NWMN_0770 PE=4 SV=1	A6QFB0_STAAE (+22)	19 kDa	-	N-acetyltransferase	Cytoplasmic				UDP-4-amino-4,6-dideoxy-N-acetyl-beta-L-altrosamine N-acetyltransferase	0.74	0	0
	Glutathione peroxidase OS=Staphylococcus aureus (strain JH9) GN=SaurJH9_1364 PE=3 SV=1	A5ISI7_STAA9 (+22)	18 kDa	BsaA	glutathione peroxidase	no significant prediction				putative glutathione peroxidase Gpx7	0.37	0	0
	RNA polymerase sigma factor OS=Staphylococcus aureus (strain JH9) GN=SaurJH9_1619 PE=3 SV=1	A5IT89_STAA9 (+22)	42 kDa	SigA	RNA polymerase sigma factor SigA	Cytoplasmic	Genetic information processing	DNA metabolism	Degradation of DNA	exodeoxyribonuclease VII, large subunit	0.18	0	0
	DegV family protein OS=Staphylococcus aureus (strain JH9) GN=SaurJH9_1485 PE=4 SV=1	A5ISV6_STAA9 (+22)	31 kDa	FakB2	hypothetical protein	Cytoplasmic		Unknown function	General	EDD domain protein, DegV family	0.4	0	0
	Imidazolonepropionase OS=Staphylococcus aureus (strain TW20 / 0582) GN=hutI PE=3 SV=1	D1GS30_STAA0 (+14)	45 kDa	HutI	imidazolonepropionase	Cytoplasmic	Metabolism	Central intermediary metabolism	Amino sugars	N-acetylglucosamine-6-phosphate deacetylase	0.42	0	0
	HesB/YadR/YfhF-family protein OS=Staphylococcus aureus (strain JH9) GN=SaurJH9_1414 PE=4 SV=1	A5ISN5_STAA9 (+22)	11 kDa	-	hypothetical protein	Cytoplasmic Membrane					0.52	0	0
	D-alanine aminotransferase OS=Staphylococcus aureus (strain JH9) GN=SaurJH9_1805 PE=3 SV=1	A5ITS2_STAA9 (+14)	32 kDa	Dat	D-alanine aminotransferase	Cytoplasmic	Metabolism	Energy metabolism	Amino acids and amines	D-amino-acid transaminase	0.36	0	0
	Acetyl-coenzyme A carboxylase carboxyl transferase subunit beta OS=Staphylococcus aureus (strain Mu3 / ATCC 700698) GN=accD PE=3 SV=1	ACCD_STAA1 (+22)	32 kDa	AccD	acetyl-CoA carboxylase carboxyl transferase subunit beta	Cytoplasmic	Metabolism	Fatty acid and phospholipid metabolism	Biosynthesis	acetyl-CoA carboxylase, carboxyl transferase, beta subunit	0.16	0	0
	Riboflavin biosynthesis protein ribF OS=Staphylococcus aureus (strain Newman) GN=ribF PE=4 SV=1	A6QGH1_STAAE (+22)	37 kDa	RibC	bifunctional riboflavin kinase/FMN adenylyltransferase	Cytoplasmic	Metabolism	Biosynthesis of cofactors, prosthetic groups, and carriers	Riboflavin, FMN, and FAD	riboflavin biosynthesis protein RibF	0.28	0	0
	Uncharacterized protein OS=Staphylococcus aureus (strain JH9) GN=SaurJH9_0156 PE=4 SV=1	A5IP40_STAA9 (+22)	19 kDa	-	hypothetical protein	Cytoplasmic					0.68	0	0
	Sucrose-6-phosphate hydrolase OS=Staphylococcus aureus (strain Newman) GN=scrB PE=3 SV=1	A6QIN8_STAAE (+21)	58 kDa	ScrB	sucrose-6-phosphate hydrolase	Cytoplasmic	Metabolism	Energy metabolism	Biosynthesis and degradation of polysaccharides	sucrose-6-phosphate hydrolase	0.21	0	0
	Fibrinogen-binding protein OS=Staphylococcus aureus (strain USA300 / TCH1516) GN=clfA PE=3 SV=1	A8Z1B7_STAAT (+18)	97 kDa	ClfA	clumping factor A	Cellwall	Cell structure	Cell envelope	Other	LPXTG cell wall anchor domain	0.16	0	0
	Orotate phosphoribosyltransferase OS=Staphylococcus aureus (strain JH9) GN=pyrE PE=3 SV=1	A5IS90_STAA9 (+22)	22 kDa	PyrE	orotate phosphoribosyltransferase	Cytoplasmic	Cellular processes	Cellular processes	DNA transformation	comF family protein	0.43	0	0
	Sun protein OS=Staphylococcus aureus (strain JH9) GN=SaurJH9_1276 PE=3 SV=1	A5ISA2_STAA9 (+22)	50 kDa	Sun	16S rRNA (cytosine(967)-C(5))-methyltransferase	Cytoplasmic	Genetic information processing	Protein fate	Protein modification and repair	protein-L-isoaspartate O-methyltransferase	0.15	0	0
	Putative primosomal protein OS=Staphylococcus aureus (strain MSSA476) GN=SAS1612 PE=4 SV=1	Q6G8P2_STAAS (+22)	36 kDa	DnaI	primosomal protein DnaI	Cytoplasmic	Genetic information processing	DNA metabolism	DNA replication, recombination, and repair	chromosomal replication initiator protein DnaA	0.27	0	0
	Acetyltransferase, GNAT family protein OS=Staphylococcus aureus (strain Newman) GN=NWMN_2468 PE=4 SV=1	A6QK58_STAAE (+13)	19 kDa	-	N-acetyltransferase	Cytoplasmic	Genetic information processing	Protein synthesis	Ribosomal proteins: synthesis and modification	ribosomal-protein-alanine acetyltransferase	0.36	0	0
	Putative uncharacterized protein OS=Staphylococcus aureus (strain Newman) GN=NWMN_0576 PE=4 SV=1	A6QER6_STAAE (+21)	20 kDa	-	hypothetical protein	Cytoplasmic					0.39	0	0
	Dihydrofolate reductase OS=Staphylococcus aureus (strain JH9) GN=SaurJH9_1486 PE=3 SV=1	A5ISV7_STAA9 (+22)	18 kDa	DfrA	dihydrofolate reductase	Cytoplasmic					0.57	0	0
	Putative uncharacterized protein OS=Staphylococcus aureus (strain Newman) GN=NWMN_1244 PE=4 SV=1	A6QGN4_STAAE (+21)	12 kDa	-	hypothetical protein	Cytoplasmic					0.54	0	0
	Carbamoyl-phosphate synthase large chain OS=Staphylococcus aureus (strain Mu3 / ATCC 700698) GN=carB PE=3 SV=1	CARB_STAA1 (+21)	117 kDa	CarB	carbamoyl-phosphate synthase large chain	Cytoplasmic	Metabolism	Purines, pyrimidines, nucleosides, and nucleotides	Purine ribonucleotide biosynthesis	phosphoribosylaminoimidazolecarboxamide formyltransferase/IMP cyclohydrolase	0.1	0	0
	NADPH-dependent FMN reductase OS=Staphylococcus aureus (strain JH9) GN=SaurJH9_0624 PE=4 SV=1	A5IQF5_STAA9 (+22)	20 kDa	-	flavodoxin family protein	no significant prediction	Metabolism	Central intermediary metabolism	Sulfur metabolism	FMN reductase	0.4	0	0
	Biotin synthase OS=Staphylococcus aureus (strain Mu3 / ATCC 700698) GN=bioB PE=3 SV=1	BIOB_STAA1 (+22)	38 kDa	BioB	biotin synthase	Cytoplasmic		Hypothetical proteins	Conserved	radical SAM domain protein, CofH subfamily	0.19	0	0
	Acetoin utilization protein OS=Staphylococcus aureus (strain Newman) GN=acuA PE=4 SV=1	A6QHR7_STAAE (+6)	25 kDa	AcuA	hypothetical protein	Cytoplasmic					0.34	0	0
	6-phosphogluconate dehydrogenase, decarboxylating OS=Staphylococcus aureus (strain COL) GN=gnd PE=3 SV=1	6PGD_STAAC (+22)	52 kDa	Gnd	phosphogluconate dehydrogenase (NADP(+)-dependent, decarboxylating)	Cytoplasmic	Metabolism	Energy metabolism	Pentose phosphate pathway	6-phosphogluconate dehydrogenase (decarboxylating)	0.15	0	0
	Intracellular protease, PfpI family OS=Staphylococcus aureus (strain JH9) GN=SaurJH9_1929 PE=4 SV=1	A5IU41_STAA9 (+22)	19 kDa	-	glutamine amidotransferase	Cytoplasmic	Metabolism	Purines, pyrimidines, nucleosides, and nucleotides	Pyrimidine ribonucleotide biosynthesis	CTP synthase	0.7	0	0
	(Dimethylallyl)adenosine tRNA methylthiotransferase MiaB OS=Staphylococcus aureus (strain ED98) GN=miaB PE=3 SV=1	D0K4L2_STAAD (+22)	59 kDa	MiaB	tRNA (N6-isopentenyl adenosine(37)-C2)-methylthiotransferase MiaB	Cytoplasmic	Metabolism	Biosynthesis of cofactors, prosthetic groups, and carriers	Heme, porphyrin, and cobalamin	oxygen-independent coproporphyrinogen III oxidase	0.19	0	0
	Probable GTP-binding protein EngB OS=Staphylococcus aureus (strain ED98) GN=engB PE=3 SV=1	D0K5P4_STAAD (+22)	23 kDa	EngB	GTP-binding protein	no significant prediction	Genetic information processing	Protein synthesis	Translation factors	ribosome small subunit-dependent GTPase A	0.52	0	0
	Uncharacterized protein OS=Staphylococcus aureus (strain JH9) GN=SaurJH9_1347 PE=4 SV=1	A5ISH1_STAA9 (+17)	8 kDa	-	hypothetical protein	Cytoplasmic					0.56	0	0
	2-oxoglutarate dehydrogenase E1 component OS=Staphylococcus aureus (strain ED98) GN=sucA PE=3 SV=1	D0K4Y9_STAAD (+17)	105 kDa	SucA	2-oxoglutarate dehydrogenase E1 component	Cytoplasmic	Metabolism	Energy metabolism	TCA cycle	oxoglutarate dehydrogenase (succinyl-transferring), E1 component	0.23	0	0
	Helix-turn-helix, type 11 domain protein OS=Staphylococcus aureus (strain JH9) GN=SaurJH9_2336 PE=4 SV=1	A5IV93_STAA9 (+22)	27 kDa	-	YafY family transcriptional regulator	Cytoplasmic Membrane	Signal transduction	Regulatory functions	DNA interactions	biotin operon repressor	0.25	0	0
	Phosphoglucomutase/phosphomannomutase family protein OS=Staphylococcus aureus (strain Newman) GN=NWMN_2388 PE=3 SV=1	A6QJX8_STAAE (+22)	66 kDa	PgcA	phosphoglucomutase	Cytoplasmic	Metabolism	Energy metabolism	Sugars	phosphoglucomutase, alpha-D-glucose phosphate-specific	0.16	0	0
	Cystathionine gamma-lyase OS=Staphylococcus aureus (strain JH9) GN=SaurJH9_0482 PE=3 SV=1	A5IQ13_STAA9 (+21)	41 kDa	MccB	cystathionine gamma-synthase	Cytoplasmic	Metabolism	Biosynthesis of cofactors, prosthetic groups, and carriers	Heme, porphyrin, and cobalamin	threonine-phosphate decarboxylase	0.27	0	0
	Dephospho-CoA kinase OS=Staphylococcus aureus (strain JH9) GN=coaE PE=3 SV=1	A5ITL2_STAA9 (+22)	24 kDa	CoaE	dephospho-CoA kinase	Cytoplasmic	Metabolism	Biosynthesis of cofactors, prosthetic groups, and carriers	Pantothenate and coenzyme A	dephospho-CoA kinase	0.45	0	0
	Zeta-phytoene desaturase OS=Staphylococcus aureus (strain JH9) GN=SaurJH9_2583 PE=4 SV=1	A5IVY7_STAA9 (+22)	57 kDa	CrtN	dehydrosqualene desaturase	no significant prediction	Cell structure	Cell envelope	Biosynthesis and degradation of surface polysaccharides and lipopolysaccharides	UDP-galactopyranose mutase	0.19	0	0
	Phosphopentomutase OS=Staphylococcus aureus (strain ED98) GN=deoB PE=3 SV=1	D0K7C2_STAAD (+22)	44 kDa	DeoB	phosphopentomutase	Cytoplasmic	Metabolism	Energy metabolism	Glycolysis/gluconeogenesis	phosphoglycerate mutase (2,3-diphosphoglycerate-independent), archaeal form	0.31	0	0
	Cysteine protease OS=Staphylococcus aureus (strain Newman) GN=sspC PE=4 SV=1	A6QFQ6_STAAE (+22)	13 kDa	SspC	staphostatin B	Cytoplasmic					0.92	0	0
	Pseudouridine synthase OS=Staphylococcus aureus (strain JH9) GN=SaurJH9_1550 PE=3 SV=1	A5IT21_STAA9 (+22)	28 kDa	RluB	rRNA pseudouridine synthase	Cytoplasmic	Genetic information processing	Protein synthesis	tRNA and rRNA base modification	pseudouridine synthase, RluA family	0.27	0	0
	Putative uncharacterized protein OS=Staphylococcus aureus (strain Newman) GN=NWMN_1381 PE=4 SV=1	A6QH21_STAAE (+6)	22 kDa	-	heptaprenyl pyrophosphate synthase subunit A	Cytoplasmic					0.35	0	0
	UDP-N-acetylglucosamine 1-carboxyvinyltransferase OS=Staphylococcus aureus (strain JH9) GN=murA PE=3 SV=1	A5IUR9_STAA9 (+22)	45 kDa	MurA1	UDP-N-acetylglucosamine 1-carboxyvinyltransferase	Cytoplasmic	Cell structure	Cell envelope	Biosynthesis and degradation of murein sacculus and peptidoglycan	UDP-N-acetylglucosamine 1-carboxyvinyltransferase	0.13	0	0
	Aldo/keto reductase family protein OS=Staphylococcus aureus (strain Newman) GN=NWMN_0572 PE=4 SV=1	A6QER2_STAAE (+9)	35 kDa	IolS	aldo/keto reductase	Cytoplasmic					0.31	0	0
	Putative uncharacterized protein OS=Staphylococcus aureus (strain Newman) GN=NWMN_1494 PE=4 SV=1	A6QHD4_STAAE (+8)	13 kDa	RsfS	ribosome silencing factor RsfS	Cytoplasmic	Genetic information processing	Protein synthesis	Translation factors	ribosome silencing factor	0.48	0	0
	Peptidase M29, aminopeptidase II OS=Staphylococcus aureus (strain JH9) GN=SaurJH9_1933 PE=4 SV=1	A5IU45_STAA9 (+22)	47 kDa	AmpS	aminopeptidase	Cytoplasmic					0.22	0	0
	AMP-dependent synthetase and ligase OS=Staphylococcus aureus (strain JH9) GN=SaurJH9_0218 PE=4 SV=1	A5IPA2_STAA9 (+21)	56 kDa	FadE	long-chain-fatty-acid--CoA ligase	Cytoplasmic	Metabolism	Central intermediary metabolism	Other	acetoacetate-CoA ligase	0.33	0	0
	Transcriptional regulator, XRE family OS=Staphylococcus aureus (strain JH9) GN=SaurJH9_1901 PE=4 SV=1	A5IU13_STAA9 (+22)	18 kDa	-	transcriptional regulator	Cytoplasmic	Signal transduction	Regulatory functions	DNA interactions	transcriptional regulator, y4mF family	0.37	0	0
	Peptide methionine sulfoxide reductase MsrA OS=Staphylococcus aureus (strain JH9) GN=msrA PE=3 SV=1	A5ISP3_STAA9 (+22)	20 kDa	MsrA3	methionine sulfoxide reductase A	Cytoplasmic	Cellular processes; Genetic information processing	Cellular processes; Protein fate	Adaptations to atypical conditions; Protein modification and repair	peptide-methionine (S)-S-oxide reductase	0.38	0	0
	Putative uncharacterized protein OS=Staphylococcus aureus (strain Newman) GN=NWMN_1351 PE=4 SV=1	A6QGZ1_STAAE (+22)	133 kDa	DynA	hypothetical protein	no significant prediction		Unknown function	General	small GTP-binding protein domain	0.099	0	0
	Putative uncharacterized protein OS=Staphylococcus aureus (strain Newman) GN=NWMN_2196 PE=4 SV=1	A6QJD6_STAAE (+22)	13 kDa	-	hypothetical protein	Cytoplasmic					0.56	0	0
	Urease accessory protein UreG OS=Staphylococcus aureus (strain ED98) GN=ureG PE=3 SV=1	D0K877_STAAD (+20)	22 kDa	UreG	urease accessory protein UreG	Cytoplasmic	Genetic information processing	Protein fate	Protein modification and repair	hydrogenase accessory protein HypB	0.33	0	0
	Phage exonuclease OS=Staphylococcus aureus (strain Newman) GN=NWMN_1922 PE=4 SV=1	A6QIL2_STAAE (+8)	36 kDa	-	ATP-dependent helicase	Cytoplasmic	Genetic information processing	DNA metabolism	Degradation of DNA	exonuclease, DNA polymerase III, epsilon subunit family	0.28	0	0
	Non-canonical purine NTP pyrophosphatase OS=Staphylococcus aureus (strain Newman) GN=NWMN_1064 PE=3 SV=1	A6QG54_STAAE (+22)	21 kDa	-	non-canonical purine NTP pyrophosphatase	Cytoplasmic	Genetic information processing	DNA metabolism	DNA replication, recombination, and repair	non-canonical purine NTP pyrophosphatase, RdgB/HAM1 family	0.36	0	0
	Phosphopantothenate-cysteine ligase / Phosphopantothenoylcysteine decarboxylase OS=Staphylococcus aureus (strain JH9) GN=SaurJH9_1270 PE=4 SV=1	A5IS96_STAA9 (+22)	44 kDa	CoaBC	phosphopantothenoylcysteine decarboxylase	Cytoplasmic		Unknown function	Enzymes of unknown specificity	polyprenyl P-hydroxybenzoate and phenylacrylic acid decarboxylases	0.21	0	0
	UDP-N-acetylmuramoyl-L-alanyl-D-glutamate--L-lysine ligase OS=Staphylococcus aureus (strain JH9) GN=murE PE=3 SV=1	A5IRJ4_STAA9 (+22)	54 kDa	MurE	UDP-N-acetylmuramoyl-L-alanyl-D-glutamate--L- lysine ligase	Cytoplasmic	Cell structure	Cell envelope	Biosynthesis and degradation of murein sacculus and peptidoglycan	UDP-N-acetylmuramate:L-alanyl-gamma-D-glutamyl-meso-diaminopimelate ligase	0.22	0	0
	Glycerol-3-phosphate responsive antiterminator OS=Staphylococcus aureus (strain JH9) GN=SaurJH9_1357 PE=4 SV=1	A5ISI0_STAA9 (+22)	20 kDa	GlpP	glycerol-3-phosphate responsive antiterminator	Cytoplasmic	Metabolism	Amino acid biosynthesis	Histidine family	1-(5-phosphoribosyl)-5-[(5-phosphoribosylamino)methylideneamino]imidazole-4-carboxamide isomerase	0.29	0	0
	Probable endonuclease 4 OS=Staphylococcus aureus (strain ED98) GN=nfo PE=3 SV=1	D0K5D8_STAAD (+22)	33 kDa	Nfo	endonuclease	Cytoplasmic	Genetic information processing	DNA metabolism	DNA replication, recombination, and repair	apurinic endonuclease (APN1)	0.38	0	0
	Acetyltransferase, GNAT family protein OS=Staphylococcus aureus (strain Newman) GN=NWMN_2033 PE=4 SV=1	A6QIX3_STAAE (+22)	33 kDa	-	N-acetyltransferase	Cytoplasmic	Genetic information processing	Protein synthesis	Ribosomal proteins: synthesis and modification	ribosomal-protein-alanine acetyltransferase	0.27	0	0
	FolC bifunctional protein OS=Staphylococcus aureus (strain JH9) GN=SaurJH9_1720 PE=4 SV=1	A5ITI7_STAA9 (+22)	48 kDa	FolC	bifunctional folylpolyglutamate synthase/dihydrofolate synthase	Cytoplasmic	Cell structure	Cell envelope	Biosynthesis and degradation of murein sacculus and peptidoglycan	UDP-N-acetylmuramate--L-alanine ligase	0.28	0	0
	Phytoene dehydrogenase OS=Staphylococcus aureus (strain USA300 / TCH1516) GN=USA300HOU_2559 PE=4 SV=1	A8Z3G5_STAAT (+7)	57 kDa	CrtP	diapolycopene oxygenase	Cytoplasmic	Cell structure	Cell envelope	Biosynthesis and degradation of surface polysaccharides and lipopolysaccharides	UDP-galactopyranose mutase	0.25	0	0
	Aldehyde dehydrogenase OS=Staphylococcus aureus (strain JH9) GN=SaurJH9_1977 PE=3 SV=1	A5IU89_STAA9 (+22)	52 kDa	AldH	aldehyde dehydrogenase	Cytoplasmic	Metabolism	Amino acid biosynthesis	Glutamate family	glutamate-5-semialdehyde dehydrogenase	0.17	0	0
	ABC transporter related OS=Staphylococcus aureus (strain JH9) GN=SaurJH9_0743 PE=3 SV=1	A5IQS3_STAA9 (+22)	72 kDa	-	ABC transporter ATP-binding protein	Cytoplasmic	Genetic information processing	Protein fate	Protein and peptide secretion and trafficking	signal recognition particle-docking protein FtsY	0.14	0	0
	D-isomer specific 2-hydroxyacid dehydrogenase, NAD-binding OS=Staphylococcus aureus (strain JH9) GN=SaurJH9_0929 PE=3 SV=1	A5IRA7_STAA9 (+20)	35 kDa	-	D-glycerate dehydrogenase	Cytoplasmic	Metabolism	Energy metabolism	Amino acids and amines	adenosylhomocysteinase	0.24	0	0
	FtsK/SpoIIIE (DNA translocase stage III) family protein OS=Staphylococcus aureus (strain Newman) GN=NWMN_1634 PE=4 SV=1	A6QHS4_STAAE (+19)	145 kDa	FtsK	DNA translocase FtsK	Cytoplasmic Membrane	Genetic information processing	Protein fate	Protein and peptide secretion and trafficking	type VII secretion protein EccCa	0.057	0	0
	Diguanylate cyclase and phosphoesterase OS=Staphylococcus aureus (strain JH9) GN=SaurJH9_0014 PE=4 SV=1	A5INQ5_STAA9 (+22)	74 kDa	GdpP	DHH family phosphoesterase	Cytoplasmic	Signal transduction	Signal transduction	Two-component systems	phosphate regulon sensor kinase PhoR	0.14	0	0
	Regulatory protein spx OS=Staphylococcus aureus (strain JH9) GN=spxA PE=3 SV=1	A5IRH4_STAA9 (+22)	15 kDa	SpxA	regulatory protein Spx	no significant prediction	Cellular processes	Cellular processes	Detoxification	arsenate reductase (glutaredoxin)	0.43	0	0
	Ribonuclease R OS=Staphylococcus aureus (strain Newman) GN=rnr PE=3 SV=1	A6QF89_STAAE (+22)	90 kDa	Rnr	ribonuclease R	Cytoplasmic	Genetic information processing	Transcription	Degradation of RNA	VacB and RNase II family 3'-5' exoribonucleases	0.067	0	0
	Pseudouridine synthase OS=Staphylococcus aureus (strain JH9) GN=SaurJH9_1904 PE=4 SV=1	A5IU16_STAA9 (+22)	31 kDa	-	RNA pseudouridine synthase	Cytoplasmic	Genetic information processing	Protein synthesis	tRNA and rRNA base modification	pseudouridine synthase, RluA family	0.18	0	0
	SUF system FeS assembly protein, NifU family OS=Staphylococcus aureus (strain JH9) GN=SaurJH9_0846 PE=4 SV=1	A5IR24_STAA9 (+22)	17 kDa	SufU	iron-sulfur cluster assembly scaffold protein NifU	Cytoplasmic	Metabolism	Biosynthesis of cofactors, prosthetic groups, and carriers	Thiamine	hydroxymethylpyrimidine kinase/phosphomethylpyrimidine kinase	0.32	0	0
	Putative uncharacterized protein OS=Staphylococcus aureus (strain Newman) GN=NWMN_0910 PE=4 SV=1	A6QFQ0_STAAE (+7)	21 kDa	-	acetyltransferase	Cytoplasmic	Genetic information processing	Protein synthesis	Ribosomal proteins: synthesis and modification	ribosomal-protein-alanine acetyltransferase	0.4	0	0
	Peptide chain release factor 1 OS=Staphylococcus aureus (strain ED98) GN=prfA PE=3 SV=1	D0K707_STAAD (+22)	40 kDa	PrfA	peptide chain release factor 1	Cytoplasmic	Genetic information processing	Protein synthesis	Translation factors	peptide chain release factor 1	0.27	0	0
	67 kDa Myosin-crossreactive streptococcal antigen homolog OS=Staphylococcus aureus (strain Newman) GN=NWMN_0050 PE=4 SV=1	A6QD90_STAAE (+4)	68 kDa	-	oleate hydratase	no significant prediction					0.17	0	0
	UPF0297 protein SAAV_1609 OS=Staphylococcus aureus (strain ED98) GN=SAAV_1609 PE=3 SV=1	D0K5J6_STAAD (+22)	10 kDa	-	hypothetical protein	no significant prediction					0.72	0	0
	DNA-3-methyladenine glycosylase I OS=Staphylococcus aureus (strain JH9) GN=SaurJH9_1722 PE=4 SV=1	A5ITI9_STAA9 (+13)	21 kDa	Tag	DNA-3-methyladenine glycosylase I	no significant prediction	Genetic information processing	DNA metabolism	DNA replication, recombination, and repair	DNA-3-methyladenine glycosylase I	0.4	0	0
	Signal recognition particle receptor FtsY OS=Staphylococcus aureus (strain Newman) GN=ftsY PE=3 SV=1	A6QGD5_STAAE (+22)	47 kDa	FtsY	signal recognition particle-docking protein FtsY	Cytoplasmic Membrane	Genetic information processing	Protein fate	Protein and peptide secretion and trafficking	signal recognition particle-docking protein FtsY	0.31	0	0
	Transcriptional regulator, LysR family OS=Staphylococcus aureus (strain JH9) GN=SaurJH9_0696 PE=4 SV=1	A5IQM6_STAA9 (+22)	33 kDa	CcpE	LysR family transcriptional regulator	Cytoplasmic	Signal transduction	Regulatory functions	DNA interactions	D-serine deaminase transcriptional activator	0.3	0	0
	Squalene/phytoene synthase OS=Staphylococcus aureus (strain JH9) GN=SaurJH9_2584 PE=4 SV=1	A5IVY8_STAA9 (+21)	34 kDa	CrtM	dehydrosqualene synthase	Cytoplasmic				farnesyl-diphosphate farnesyltransferase	0.17	0	0
	Fibrinogen-binding protein OS=Staphylococcus aureus (strain USA300 / TCH1516) GN=fbpA PE=4 SV=1	A8Z3P5_STAAT (+22)	66 kDa	SdrE	MSCRAMM family adhesin SdrE	Cellwall	Cell structure	Cell envelope	Other	LPXTG cell wall anchor domain	0.15	0	0
	Type I site-specific deoxyribonuclease, HsdR family OS=Staphylococcus aureus (strain JH9) GN=SaurJH9_0180 PE=4 SV=1	A5IP64_STAA9 (+20)	109 kDa	HsdR	type-1 restriction enzyme R protein	Cytoplasmic	Genetic information processing	DNA metabolism	Restriction/modification	type I site-specific deoxyribonuclease, HsdR family	0.093	0	0
	Glycine betaine aldehyde dehydrogenase OS=Staphylococcus aureus (strain Newman) GN=NWMN_2510 PE=3 SV=1	A6QKA0_STAAE (+13)	55 kDa	BetB	betaine-aldehyde dehydrogenase	Cytoplasmic	Metabolism	Energy metabolism	Amino acids and amines	1-pyrroline-5-carboxylate dehydrogenase	0.21	0	0
	ABC transporter, ATP-binding protein OS=Staphylococcus aureus (strain Newman) GN=NWMN_1954 PE=3 SV=1	A6QIP4_STAAE (+5)	74 kDa	Vga	ABC transporter ATP-binding protein	Cytoplasmic	Metabolism	Purines, pyrimidines, nucleosides, and nucleotides	Nucleotide and nucleoside interconversions	cytidylate kinase	0.15	0	0
	Thiamine pyrophosphate enzyme TPP binding domain protein OS=Staphylococcus aureus (strain JH9) GN=SaurJH9_0173 PE=3 SV=1	A5IP57_STAA9 (+15)	61 kDa	-	indolepyruvate decarboxylase	Cytoplasmic	Metabolism	Amino acid biosynthesis	Pyruvate family	acetolactate synthase, large subunit, biosynthetic type	0.14	0	0
	Uncharacterized protein OS=Staphylococcus aureus (strain JH9) GN=SaurJH9_1490 PE=4 SV=1	A5ISW1_STAA9 (+22)	9 kDa	-	hypothetical protein	no significant prediction					0.84	0	0
	GCN5-related N-acetyltransferase OS=Staphylococcus aureus (strain JH9) GN=SaurJH9_2393 PE=4 SV=1	A5IVF0_STAA9 (+14)	20 kDa	PaiA	N-acetyltransferase	Cytoplasmic	Genetic information processing	Protein synthesis	Ribosomal proteins: synthesis and modification	ribosomal-protein-alanine acetyltransferase	0.46	0	0
	Putative Holliday junction resolvase OS=Staphylococcus aureus (strain ED98) GN=SAAV_1608 PE=3 SV=1	D0K5J5_STAAD (+20)	16 kDa	-	Holliday junction resolvase RuvX	Cytoplasmic		Unknown function	General	putative transcription antitermination factor YqgF	0.32	0	0
	Glycosyl transferase, group 1 family protein OS=Staphylococcus aureus (strain Newman) GN=NWMN_0527 PE=4 SV=1	A6QEL7_STAAE (+22)	58 kDa	-	glycosyl transferase family 1	Cytoplasmic	Genetic information processing	Protein fate	Protein modification and repair	accessory Sec system glycosylation protein GtfA	0.17	0	0
	Probable inorganic polyphosphate/ATP-NAD kinase OS=Staphylococcus aureus (strain ED98) GN=ppnK PE=3 SV=1	D0K3S4_STAAD (+21)	31 kDa	PpnK	NAD(+) kinase	Cytoplasmic					0.32	0	0

## Sheet: Dataset 4
protein_id	gene_name	description	fraction	comparison	log2_fc	p_value	significant
A0A0H2XII8	SAUSA300_0777	Cold shock protein CspA	Soluble	WT_step2-WT_step1	-1.31119	0.0140899	TRUE
A0A0H2XI32	pbp2	Penicillin binding protein 2	Soluble	WT_step2-WT_step1	-1.90723	0.0242881	TRUE
Q2FJP6	rpsR	30S ribosomal protein S18	Soluble	WT_step2-WT_step1	-0.851579	0.0603655	FALSE
A0A0H2XI37	SAUSA300_2296	Esterase-like protein	Soluble	WT_step2-WT_step1	2.01525	0.0168101	TRUE
A0A0H2XHH5	SAUSA300_1478	Putative lipoprotein	Soluble	WT_step2-WT_step1	-0.709953	0.0673867	FALSE
A0A0H2XI52	SAUSA300_1863	Exported protein	Soluble	WT_step2-WT_step1	0.841977	0.0712329	FALSE
Q2FDQ4	fda	Fructose-bisphosphate aldolase class 1	Soluble	WT_step2-WT_step1	-0.776977	0.0776149	FALSE
A0A0H2XHY7	tagB	Teichoic acid biosynthesis protein B	Soluble	WT_step2-WT_step1	1.65477	0.0311129	TRUE
A0A0H2XHC7	rpmC	50S ribosomal protein L29	Soluble	WT_step2-WT_step1	0.859271	0.0890491	FALSE
Q2FJE9	rsmA	Ribosomal RNA small subunit methyltransferase A	Soluble	WT_step2-WT_step1	0.962041	0.0904166	FALSE
Q2FG09	tyrS	Tyrosine--tRNA ligase	Soluble	WT_step2-WT_step1	-0.627047	0.0916358	FALSE
A0A0H2XI50	fmtC	Phosphatidylglycerol lysyltransferase	Soluble	WT_step2-WT_step1	1.5042	0.0400328	TRUE
A0A0H2XG02	SAUSA300_1581	Staphylococcal protein	Soluble	WT_step2-WT_step1	-1.09202	0.051989	FALSE
A0A0H2XHC8	SAUSA300_0598	Putative iron compound ABC transporter, iron compound-binding protein	Soluble	WT_step2-WT_step1	-0.628691	0.106852	FALSE
A0A0H2XHQ7	SAUSA300_2627	Sodium-dependent dicarboxylate transporter SdcS	Soluble	WT_step2-WT_step1	-1.09055	0.05357	FALSE
Q2FF00	rpoE	Probable DNA-directed RNA polymerase subunit delta	Soluble	WT_step2-WT_step1	0.647372	0.110688	FALSE
A0A0H2XFV2	priA	Primosomal protein N'	Soluble	WT_step2-WT_step1	1.45321	0.0568591	FALSE
Q2FDH4	SAUSA300_2620	UPF0312 protein SAUSA300_2620	Soluble	WT_step2-WT_step1	-0.715729	0.112783	FALSE
Q2FG57	rpmI	50S ribosomal protein L35	Soluble	WT_step2-WT_step1	-1.43377	0.059628	FALSE
Q2FKC0	deoB	Phosphopentomutase	Soluble	WT_step2-WT_step1	-0.826953	0.11703	FALSE
Q2FDW8	glcB	PTS system glucoside-specific EIICBA component	Soluble	WT_step2-WT_step1	1.40492	0.0638869	FALSE
Q2FHZ0	rpoY	DNA-directed RNA polymerase subunit epsilon	Soluble	WT_step2-WT_step1	0.578645	0.119501	FALSE
A0A0H2XDW4	tcaR	Transcriptional regulator TcaR	Soluble	WT_step2-WT_step1	0.615364	0.120543	FALSE
A0A0H2XFQ2	SAUSA300_0485	Cell-division initiation protein	Soluble	WT_step2-WT_step1	-0.613574	0.121457	FALSE
A0A0H2XET3	SAUSA300_1440	Lipoprotein	Soluble	WT_step2-WT_step1	1.18168	0.0670565	FALSE
A0A0H2XI20	SAUSA300_2143	Small integral membrane protein	Soluble	WT_step2-WT_step1	1.01093	0.0671417	FALSE
A0A0H2XH73	SAUSA300_0644	Uncharacterized protein	Soluble	WT_step2-WT_step1	1.8049	0.0686069	FALSE
Q2FIT5	saeS	Histidine protein kinase SaeS	Soluble	WT_step2-WT_step1	1.28425	0.0709953	FALSE
A0A0H2XHQ2	trxB	Thioredoxin reductase	Soluble	WT_step2-WT_step1	-0.580832	0.125737	FALSE
Q2FEP8	rpsQ	30S ribosomal protein S17	Soluble	WT_step2-WT_step1	0.699003	0.12656	FALSE
Q2FFM2	recX	Regulatory protein RecX	Soluble	WT_step2-WT_step1	1.25227	0.0742226	FALSE
A0A0H2XKA3	agrC	Accessory gene regulator protein C	Soluble	WT_step2-WT_step1	1.63938	0.0752123	FALSE
A0A0H2XIQ1	SAUSA300_0517	Putative TrmH family tRNA/rRNA methyltransferase	Soluble	WT_step2-WT_step1	1.23902	0.0761458	FALSE
A0A0H2XGV7	femA	Aminoacyltransferase FemA	Soluble	WT_step2-WT_step1	1.61172	0.0775912	FALSE
A0A0H2XIC7	SAUSA300_2384	Putative Na+/H+ antiporter	Soluble	WT_step2-WT_step1	1.62382	0.0792198	FALSE
Q2FIL9	tpiA	Triosephosphate isomerase	Soluble	WT_step2-WT_step1	-0.601533	0.134492	FALSE
Q2FHK9	plsX	Phosphate acyltransferase	Soluble	WT_step2-WT_step1	-0.659149	0.135143	FALSE
Q2FJ97	rpoC	DNA-directed RNA polymerase subunit beta'	Soluble	WT_step2-WT_step1	-0.976345	0.13684	FALSE
A0A0H2XJU8	SAUSA300_2100	Lytic regulatory protein	Soluble	WT_step2-WT_step1	-0.554196	0.137448	FALSE
A0A0H2XGM1	SAUSA300_1978	Ferric hydroxamate receptor	Soluble	WT_step2-WT_step1	-0.891767	0.0839562	FALSE
A0A0H2XEL4	SAUSA300_1938	Phi77 ORF006-like protein, putative capsid protein	Soluble	WT_step2-WT_step1	-0.574791	0.138329	FALSE
A0A0H2XFP2	tagX	Teichoic acid biosynthesis protein X	Soluble	WT_step2-WT_step1	1.37564	0.0868097	FALSE
A0A0H2XDR6	parC	DNA topoisomerase 4 subunit A	Soluble	WT_step2-WT_step1	1.58156	0.0874834	FALSE
Q2FJ89	hchA	Protein/nucleic acid deglycase HchA	Soluble	WT_step2-WT_step1	-0.633961	0.141171	FALSE
A0A0H2XJJ7	sgtA	peptidoglycan glycosyltransferase	Soluble	WT_step2-WT_step1	1.48453	0.0877987	FALSE
Q2FHI7	trmFO	Methylenetetrahydrofolate--tRNA-(uracil-5-)-methyltransferase TrmFO	Soluble	WT_step2-WT_step1	1.2615	0.0894937	FALSE
A0A0H2XHA0	SAUSA300_2094	EVE domain-containing protein	Soluble	WT_step2-WT_step1	1.44311	0.0897438	FALSE
A0A0H2XE62	SAUSA300_0714	Integral membrane protein	Soluble	WT_step2-WT_step1	0.948146	0.0898981	FALSE
A0A0H2XIK8	hsdS	Type I restriction-modification enzyme, S subunit	Soluble	WT_step2-WT_step1	-1.81601	0.0900705	FALSE
Q2FHX4	SAUSA300_1006	UPF0637 protein SAUSA300_1006	Soluble	WT_step2-WT_step1	1.24824	0.0914787	FALSE
Q2FKN7	walK	Sensor protein kinase WalK	Soluble	WT_step2-WT_step1	1.1046	0.0949606	FALSE
A0A0H2XHA2	SAUSA300_0114	Staphylococcal accessory regulator	Soluble	WT_step2-WT_step1	1.50104	0.096857	FALSE
A0A0H2XDY4	SAUSA300_1908	DUF4430 domain-containing protein	Soluble	WT_step2-WT_step1	1.60241	0.0969798	FALSE
A0A0H2XHU5	SAUSA300_2321	Putative membrane protein	Soluble	WT_step2-WT_step1	1.32609	0.0983941	FALSE
A0A0H2XKA8	hsdR	Type I restriction enzyme endonuclease subunit	Soluble	WT_step2-WT_step1	0.935132	0.0996199	FALSE
A0A0H2XIM8	SAUSA300_2304	Putative membrane protein	Soluble	WT_step2-WT_step1	0.975036	0.101724	FALSE
A0A0H2XHB2	SAUSA300_2145	Glycine betaine transporter	Soluble	WT_step2-WT_step1	-0.821349	0.103631	FALSE
A0A0H2XGY2	SAUSA300_0814	Abortive infection bacteriophage resistance protein	Soluble	WT_step2-WT_step1	1.29361	0.104019	FALSE
A0A0H2XHG6	femB	Methicillin resistance protein FemB	Soluble	WT_step2-WT_step1	1.43357	0.104279	FALSE
Q2FHV3	rpmF	50S ribosomal protein L32	Soluble	WT_step2-WT_step1	-0.926814	0.104624	FALSE
A0A0H2XGE1	SAUSA300_0361	ParB-like partition protein	Soluble	WT_step2-WT_step1	0.99966	0.110384	FALSE
A0A0H2XG40	SAUSA300_1017	DUF420 domain-containing protein	Soluble	WT_step2-WT_step1	-0.839563	0.111228	FALSE
Q2FF45	cshA	DEAD-box ATP-dependent RNA helicase CshA	Soluble	WT_step2-WT_step1	1.03071	0.111792	FALSE
A0A0H2XGA4	SAUSA300_1606	DUF4930 family protein	Soluble	WT_step2-WT_step1	1.37254	0.114127	FALSE
A0A0H2XKF9	SAUSA300_0617	Na+/H+ antiporter	Soluble	WT_step2-WT_step1	1.16728	0.114689	FALSE
A0A0H2XHM1	hemB	Delta-aminolevulinic acid dehydratase	Soluble	WT_step2-WT_step1	-0.58027	0.166053	FALSE
Q2FIC1	SAUSA300_0857	Putative peptidyl-prolyl cis-trans isomerase	Soluble	WT_step2-WT_step1	-0.82689	0.116514	FALSE
A0A0H2XJW7	SAUSA300_1788	YtxH domain-containing protein	Soluble	WT_step2-WT_step1	0.578103	0.167449	FALSE
A0A0H2XH87	SAUSA300_0512	PIN domain protein	Soluble	WT_step2-WT_step1	1.51772	0.117573	FALSE
A0A0H2XJH3	SAUSA300_2327	Uncharacterized protein	Soluble	WT_step2-WT_step1	-0.810475	0.119072	FALSE
Q2FEN5	topB	DNA topoisomerase 3	Soluble	WT_step2-WT_step1	1.04758	0.119973	FALSE
Q2FIX9	graS	Sensor protein kinase GraS	Soluble	WT_step2-WT_step1	1.4529	0.121194	FALSE
A0A0H2XHL5	tpx	Thiol peroxidase	Soluble	WT_step2-WT_step1	-0.623363	0.172034	FALSE
Q2FK10	lytS	Sensor histidine kinase/phosphatase LytS	Soluble	WT_step2-WT_step1	1.02488	0.123221	FALSE
A0A0H2XHH9	SAUSA300_0641	Putative lipase/esterase	Soluble	WT_step2-WT_step1	0.945604	0.123957	FALSE
A0A0H2XEX6	nusA	Transcription termination/antitermination protein NusA	Soluble	WT_step2-WT_step1	-0.683695	0.174849	FALSE
Q2FJC9	hslO	33 kDa chaperonin	Soluble	WT_step2-WT_step1	-0.538964	0.174976	FALSE
A0A0H2XEK5	fhuA	Ferrichrome transport ATP-binding protein fhuA	Soluble	WT_step2-WT_step1	1.4424	0.125742	FALSE
A0A0H2XI62	SAUSA300_1050	dITP/XTP pyrophosphatase	Soluble	WT_step2-WT_step1	-0.574705	0.175237	FALSE
A0A0H2XHN9	SAUSA300_1506	Uncharacterized protein	Soluble	WT_step2-WT_step1	0.577525	0.176486	FALSE
A0A0H2XG18	SAUSA300_0309	Putative hemin import ATP-binding protein HrtA	Soluble	WT_step2-WT_step1	0.511978	0.176902	FALSE
Q2FGD8	rpsT	30S ribosomal protein S20	Soluble	WT_step2-WT_step1	-0.812715	0.178928	FALSE
A0A0H2XKG5	SAUSA300_1590	GTP pyrophosphokinase	Soluble	WT_step2-WT_step1	0.910309	0.13161	FALSE
A0A0H2XIC9	SAUSA300_0251	Putative teichoic acid biosynthesis protein	Soluble	WT_step2-WT_step1	1.20555	0.132111	FALSE
Q2FHQ4	murD	UDP-N-acetylmuramoylalanine--D-glutamate ligase	Soluble	WT_step2-WT_step1	-0.757565	0.132658	FALSE
A0A0H2XFV3	SAUSA300_0720	Putative iron compound ABC transporter, ATP-binding protein	Soluble	WT_step2-WT_step1	1.16759	0.133167	FALSE
Q2FIM4	SAUSA300_0753	Epimerase family protein SAUSA300_0753	Soluble	WT_step2-WT_step1	1.25234	0.135033	FALSE
A0A0H2XJA9	dnaI	Primosomal protein DnaI	Soluble	WT_step2-WT_step1	-0.753137	0.135871	FALSE
A0A0H2XHM8	glnA	Glutamine synthetase	Soluble	WT_step2-WT_step1	-0.469258	0.185271	FALSE
A0A0H2XHD0	SAUSA300_1194	Hydrolase, alpha/beta hydrolase fold family	Soluble	WT_step2-WT_step1	1.30423	0.138029	FALSE
Q2FIP5	SAUSA300_0730	Uncharacterized membrane protein SAUSA300_0730	Soluble	WT_step2-WT_step1	0.999503	0.139447	FALSE
A0A0H2XH53	SAUSA300_0579	Uncharacterized protein	Soluble	WT_step2-WT_step1	0.927191	0.141768	FALSE
A0A0H2XGW3	ctpA	Probable CtpA-like serine protease	Soluble	WT_step2-WT_step1	-0.546347	0.188735	FALSE
A0A0H2XGJ3	rho	Transcription termination factor Rho	Soluble	WT_step2-WT_step1	0.984739	0.142743	FALSE
Q2FGW7	der	GTPase Der	Soluble	WT_step2-WT_step1	0.697919	0.189434	FALSE
A0A0H2XI69	SAUSA300_1261	Putative glutamyl aminopeptidase	Soluble	WT_step2-WT_step1	-0.46672	0.189564	FALSE
A0A0H2XIU2	SAUSA300_2255	Monooxygenase family protein	Soluble	WT_step2-WT_step1	1.07093	0.143511	FALSE
Q2FK70	murP	PTS system MurNAc-GlcNAc-specific EIIBC component	Soluble	WT_step2-WT_step1	-0.741136	0.144238	FALSE
A0A0H2XHX1	SAUSA300_0247	Putative teichoic acid biosynthesis protein B	Soluble	WT_step2-WT_step1	1.21594	0.145265	FALSE
Q2FE79	sbi	Immunoglobulin-binding protein Sbi	Soluble	WT_step2-WT_step1	0.876272	0.145807	FALSE
A0A0H2XFP6	SAUSA300_2400	Glutamyl-aminopeptidase	Soluble	WT_step2-WT_step1	-0.460352	0.19451	FALSE
Q2FED4	hssS	Heme sensor protein HssS	Soluble	WT_step2-WT_step1	0.842553	0.150343	FALSE
A0A0H2XI96	rqcH	Rqc2 homolog RqcH	Soluble	WT_step2-WT_step1	1.04754	0.150597	FALSE
A0A0H2XFT3	parE	DNA topoisomerase 4 subunit B	Soluble	WT_step2-WT_step1	0.931025	0.151624	FALSE
Q2FEW1	SAUSA300_2130	Probable uridylyltransferase SAUSA300_2130	Soluble	WT_step2-WT_step1	-1.27589	0.152115	FALSE
A0A0H2XG05	SAUSA300_0648	Putative hemin transport system permease protein HrtB	Soluble	WT_step2-WT_step1	1.11361	0.153502	FALSE
A0A0H2XIJ2	SAUSA300_0266	DNA-binding protein	Soluble	WT_step2-WT_step1	1.18526	0.153976	FALSE
A0A0H2XJG5	SAUSA300_2473	Uncharacterized protein	Soluble	WT_step2-WT_step1	1.38071	0.15433	FALSE
A0A0H2XJC3	vraS	Sensor protein VraS	Soluble	WT_step2-WT_step1	1.03673	0.155944	FALSE
A0A0H2XEF1	SAUSA300_1465	2-oxoisovalerate dehydrogenase, E1 component, beta subunit	Soluble	WT_step2-WT_step1	-0.449133	0.202396	FALSE
A0A0H2XH92	SAUSA300_0042	AAA family ATPase	Soluble	WT_step2-WT_step1	0.828865	0.159236	FALSE
Q2FGE2	grpE	Protein GrpE	Soluble	WT_step2-WT_step1	-0.466925	0.203339	FALSE
A0A0H2XFB5	SAUSA300_1898	Uncharacterized protein	Soluble	WT_step2-WT_step1	1.17719	0.16091	FALSE
A0A0H2XG38	SAUSA300_1904	Exported protein	Soluble	WT_step2-WT_step1	0.619106	0.204464	FALSE
Q2FGL3	argR	Arginine repressor	Soluble	WT_step2-WT_step1	0.809082	0.163805	FALSE
A0A0H2XFW2	SAUSA300_1652	Uncharacterized protein	Soluble	WT_step2-WT_step1	-1.01602	0.207967	FALSE
A0A0H2XJ08	ribE	Riboflavin synthase, alpha subunit	Soluble	WT_step2-WT_step1	-0.471502	0.2082	FALSE
A0A0H2XID8	SAUSA300_0022	YycH protein	Soluble	WT_step2-WT_step1	0.713189	0.16586	FALSE
Q2FG61	tig	Trigger factor	Soluble	WT_step2-WT_step1	0.476737	0.209047	FALSE
A0A0H2XDU9	SAUSA300_0981	Class I SAM-dependent rRNA methyltransferase	Soluble	WT_step2-WT_step1	0.952637	0.17047	FALSE
A0A0H2XF42	SAUSA300_0986	Cytochrome D ubiquinol oxidase, subunit I	Soluble	WT_step2-WT_step1	-0.776732	0.170608	FALSE
A0A0H2XGV5	SAUSA300_1800	Ribosomal large subunit pseudouridine synthase, RluD subfamily	Soluble	WT_step2-WT_step1	1.06201	0.171155	FALSE
Q2FJ98	rpoB	DNA-directed RNA polymerase subunit beta	Soluble	WT_step2-WT_step1	-0.814283	0.213266	FALSE
A0A0H2XG49	bioA	Adenosylmethionine-8-amino-7-oxononanoate aminotransferase	Soluble	WT_step2-WT_step1	-0.483594	0.218165	FALSE
Q2FI62	SAUSA300_0916	Putative phosphoesterase SAUSA300_0916	Soluble	WT_step2-WT_step1	-0.610326	0.218705	FALSE
Q2FEQ0	rplX	50S ribosomal protein L24	Soluble	WT_step2-WT_step1	-0.689667	0.179056	FALSE
Q2FGI7	gcvPB	Probable glycine dehydrogenase (decarboxylating) subunit 2	Soluble	WT_step2-WT_step1	-0.449974	0.219532	FALSE
A0A0H2XHT7	ptsH	Phosphocarrier protein HPr	Soluble	WT_step2-WT_step1	0.532156	0.219859	FALSE
Q2FH10	SAUSA300_1321	UPF0403 protein SAUSA300_1321	Soluble	WT_step2-WT_step1	-0.448335	0.221359	FALSE
Q2FGI6	gcvPA	Probable glycine dehydrogenase (decarboxylating) subunit 1	Soluble	WT_step2-WT_step1	-0.714783	0.183039	FALSE
A0A0H2XHB4	prs	Ribose-phosphate pyrophosphokinase	Soluble	WT_step2-WT_step1	-0.742781	0.184148	FALSE
Q2FGY5	dinG	3'-5' exonuclease DinG	Soluble	WT_step2-WT_step1	0.923803	0.184152	FALSE
A0A0H2XGE3	nuc	Thermonuclease	Soluble	WT_step2-WT_step1	0.713347	0.184877	FALSE
A0A0H2XGZ9	purS	Phosphoribosylformylglycinamidine synthase subunit PurS	Soluble	WT_step2-WT_step1	-0.492653	0.223653	FALSE
Q2FFV1	SAUSA300_1736	Putative membrane protein insertion efficiency factor	Soluble	WT_step2-WT_step1	0.583806	0.224172	FALSE
A0A0H2XJ82	SAUSA300_1691	Glutamyl-aminopeptidase	Soluble	WT_step2-WT_step1	-0.462103	0.226972	FALSE
Q2FG56	infC	Translation initiation factor IF-3	Soluble	WT_step2-WT_step1	-0.698764	0.193199	FALSE
A0A0H2XI70	trkA	Potassium uptake protein	Soluble	WT_step2-WT_step1	0.753676	0.196215	FALSE
A0A0H2XHY6	SAUSA300_0702	Urea amidolyase-related protein	Soluble	WT_step2-WT_step1	0.796741	0.197217	FALSE
A0A0H2XIZ6	SAUSA300_2489	Antibiotic transport-associated protein-like protein	Soluble	WT_step2-WT_step1	0.771065	0.197813	FALSE
A0A0H2XIC1	SAUSA300_1807	Amino acid ABC transporter, ATP-binding protein	Soluble	WT_step2-WT_step1	1.05712	0.198054	FALSE
A0A0H2XGY5	rluB	Pseudouridine synthase	Soluble	WT_step2-WT_step1	0.798883	0.200932	FALSE
A0A0H2XFZ6	SAUSA300_0958	Transcriptional regulator	Soluble	WT_step2-WT_step1	-0.434347	0.237001	FALSE
Q2FFH4	SAUSA300_1902	Uncharacterized protein SAUSA300_1902	Soluble	WT_step2-WT_step1	-0.749475	0.238556	FALSE
A0A0H2XFS9	phoR	Sensor protein kinase WalK	Soluble	WT_step2-WT_step1	0.818894	0.207197	FALSE
A0A0H2XI74	SAUSA300_0375	Putative phosphoglycerate mutase family protein	Soluble	WT_step2-WT_step1	0.61362	0.208931	FALSE
A0A0H2XDH0	glvC	PTS system, arbutin-like IIBC component	Soluble	WT_step2-WT_step1	0.758637	0.209013	FALSE
Q2FII2	metN2	Methionine import ATP-binding protein MetN 2	Soluble	WT_step2-WT_step1	0.707476	0.209092	FALSE
A0A0H2XFR6	SAUSA300_1914	GntR family regulatory protein	Soluble	WT_step2-WT_step1	0.64305	0.242342	FALSE
A0A0H2XHY0	spsA	Signal peptidase I	Soluble	WT_step2-WT_step1	-0.442418	0.242489	FALSE
A0A0H2XGN0	SAUSA300_0550	Glycosyl transferase, group 1 family protein	Soluble	WT_step2-WT_step1	0.618209	0.210393	FALSE
A0A0H2XK77	SAUSA300_0692	DoxX family protein	Soluble	WT_step2-WT_step1	-0.455583	0.244247	FALSE
A0A0H2XDT0	SAUSA300_1986	Nitroreductase family protein	Soluble	WT_step2-WT_step1	-0.459164	0.244295	FALSE
Q2FFX3	ribH	6,7-dimethyl-8-ribityllumazine synthase	Soluble	WT_step2-WT_step1	-0.411272	0.244496	FALSE
A0A0H2XGC4	fapR	Transcription factor FapR	Soluble	WT_step2-WT_step1	0.972094	0.215304	FALSE
A0A0H2XHE0	SAUSA300_2093	Thiol-disulfide oxidoreductase DCC family protein	Soluble	WT_step2-WT_step1	0.710743	0.217798	FALSE
Q2FEM9	femX	Lipid II:glycine glycyltransferase	Soluble	WT_step2-WT_step1	0.74825	0.218454	FALSE
Q2FI05	purH	Bifunctional purine biosynthesis protein PurH	Soluble	WT_step2-WT_step1	-0.440465	0.251665	FALSE
Q2FFZ5	SAUSA300_1689	UPF0354 protein SAUSA300_1689	Soluble	WT_step2-WT_step1	-0.61968	0.22178	FALSE
Q2FHW4	ctaB	Protoheme IX farnesyltransferase	Soluble	WT_step2-WT_step1	0.778155	0.223199	FALSE
A0A0H2XIK0	def	Peptide deformylase	Soluble	WT_step2-WT_step1	-0.464479	0.252943	FALSE
A0A0H2XIJ3	atl	Bifunctional autolysin	Soluble	WT_step2-WT_step1	0.552056	0.256544	FALSE
Q2FF88	agrB	Accessory gene regulator protein B	Soluble	WT_step2-WT_step1	0.566804	0.228537	FALSE
A0A0H2XER1	SAUSA300_0023	YycI protein	Soluble	WT_step2-WT_step1	0.656793	0.233196	FALSE
A0A0H2XET4	SAUSA300_1725	Transaldolase	Soluble	WT_step2-WT_step1	-0.474951	0.262326	FALSE
A0A0H2XFJ0	SAUSA300_2379	Bcr/CflA family efflux transporter	Soluble	WT_step2-WT_step1	-0.593387	0.236136	FALSE
A0A0H2XIL8	SAUSA300_1780	Serine hydrolase family protein	Soluble	WT_step2-WT_step1	0.58657	0.236486	FALSE
A0A0H2XIH7	SAUSA300_1688	Phenylalanyl-tRNA synthetase (Beta subunit)	Soluble	WT_step2-WT_step1	-0.392604	0.263735	FALSE
Q2FHV1	isdA	Iron-regulated surface determinant protein A	Soluble	WT_step2-WT_step1	-0.465569	0.263782	FALSE
A0A0H2XI25	tcaB	Bcr/CflA family efflux transporter	Soluble	WT_step2-WT_step1	-0.594004	0.238477	FALSE
Q2FIA8	addA	ATP-dependent helicase/nuclease subunit A	Soluble	WT_step2-WT_step1	0.859097	0.264708	FALSE
A0A0H2XK37	SAUSA300_1018	SCP-like extracellular protein	Soluble	WT_step2-WT_step1	0.621758	0.239079	FALSE
Q2FHT1	murI	Glutamate racemase	Soluble	WT_step2-WT_step1	0.705318	0.23987	FALSE
A0A0H2XF73	SAUSA300_1112	Protein phosphatase 2C domain protein	Soluble	WT_step2-WT_step1	-0.641144	0.242018	FALSE
Q2FIE9	lipA	Lipoyl synthase	Soluble	WT_step2-WT_step1	0.693231	0.242585	FALSE
Q2FH47	cvfB	Conserved virulence factor B	Soluble	WT_step2-WT_step1	0.897348	0.267403	FALSE
A0A0H2XHH6	SAUSA300_1004	Uncharacterized protein	Soluble	WT_step2-WT_step1	-0.397372	0.268496	FALSE
Q2FGX4	aroC	Chorismate synthase	Soluble	WT_step2-WT_step1	-0.608215	0.24647	FALSE
Q2FIB3	pgi	Glucose-6-phosphate isomerase	Soluble	WT_step2-WT_step1	-0.393467	0.270616	FALSE
A0A0H2XF56	secF	Multifunctional fusion protein	Soluble	WT_step2-WT_step1	-0.389089	0.27146	FALSE
Q2FI34	menD	2-succinyl-5-enolpyruvyl-6-hydroxy-3-cyclohexene-1-carboxylate synthase	Soluble	WT_step2-WT_step1	-0.561174	0.248686	FALSE
Q2FF01	pyrG	CTP synthase	Soluble	WT_step2-WT_step1	-0.41764	0.272816	FALSE
A0A0H2XEX8	SAUSA300_0754	DUF4887 domain-containing protein	Soluble	WT_step2-WT_step1	-0.443585	0.273632	FALSE
Q2FIS2	ltaS	Lipoteichoic acid synthase	Soluble	WT_step2-WT_step1	0.482119	0.273863	FALSE
A0A0H2XKF4	SAUSA300_1333	Dynamin family protein	Soluble	WT_step2-WT_step1	0.572479	0.273956	FALSE
Q2FJE2	glmU	Bifunctional protein GlmU	Soluble	WT_step2-WT_step1	-0.564281	0.252029	FALSE
Q2FE05	gtaB	UTP--glucose-1-phosphate uridylyltransferase	Soluble	WT_step2-WT_step1	0.433469	0.274885	FALSE
A0A0H2XJK0	SAUSA300_1916	Aminotransferase	Soluble	WT_step2-WT_step1	-0.605418	0.252892	FALSE
A0A0H2XIF9	cshB	DEAD-box ATP-dependent RNA helicase CshB	Soluble	WT_step2-WT_step1	-0.57593	0.2529	FALSE
A0A0H2XH84	SAUSA300_1298	Putative XpaC protein	Soluble	WT_step2-WT_step1	0.640208	0.253229	FALSE
Q2FEZ4	luxS	S-ribosylhomocysteine lyase	Soluble	WT_step2-WT_step1	-0.479548	0.276437	FALSE
A0A0H2XEE1	SAUSA300_0544	Hydrolase, haloacid dehalogenase-like family	Soluble	WT_step2-WT_step1	-0.457712	0.276761	FALSE
A0A0H2XFH1	rsfS	Ribosomal silencing factor RsfS	Soluble	WT_step2-WT_step1	0.480863	0.277624	FALSE
Q2FER5	rpoA	DNA-directed RNA polymerase subunit alpha	Soluble	WT_step2-WT_step1	-0.434855	0.279266	FALSE
A0A0H2XG68	SAUSA300_1969	Phi77 ORF011-like protein, phage transcriptional repressor	Soluble	WT_step2-WT_step1	0.679603	0.259664	FALSE
A0A0H2XG66	essB	Type VII secretion system protein EssB	Soluble	WT_step2-WT_step1	0.603962	0.260931	FALSE
Q2FG94	dtd	D-aminoacyl-tRNA deacylase	Soluble	WT_step2-WT_step1	-0.535397	0.262162	FALSE
A0A0H2XIG7	SAUSA300_1181	TIGR00282 family metallophosphoesterase	Soluble	WT_step2-WT_step1	0.525902	0.26548	FALSE
A0A0H2XG92	SAUSA300_1436	PhiSLT ORF144-like protein, putative lipoprotein	Soluble	WT_step2-WT_step1	0.372652	0.284898	FALSE
A0A0H2XGV0	SAUSA300_2040	Putative membrane protein	Soluble	WT_step2-WT_step1	-0.51469	0.267948	FALSE
Q2FG29	ald2	Alanine dehydrogenase 2	Soluble	WT_step2-WT_step1	-0.384346	0.286941	FALSE
A0A0H2XKA0	SAUSA300_0248	Putative teichoic acid biosynthesis protein F	Soluble	WT_step2-WT_step1	-0.418806	0.287078	FALSE
A0A0H2XI06	SAUSA300_1554	Uncharacterized protein	Soluble	WT_step2-WT_step1	-0.522052	0.271287	FALSE
Q2FF21	atpH	ATP synthase subunit delta	Soluble	WT_step2-WT_step1	0.427167	0.290579	FALSE
A0A0H2XG19	pbp4	Penicillin-binding protein 4	Soluble	WT_step2-WT_step1	0.521004	0.278892	FALSE
A0A0H2XEM6	menA	1,4-dihydroxy-2-naphthoate octaprenyltransferase	Soluble	WT_step2-WT_step1	-0.518264	0.280448	FALSE
A0A0H2XJF1	bioD	ATP-dependent dethiobiotin synthetase BioD	Soluble	WT_step2-WT_step1	-0.584881	0.28148	FALSE
Q2FH55	nikB	Nickel import system permease protein NikB	Soluble	WT_step2-WT_step1	0.566108	0.282546	FALSE
A0A0H2XIR9	SAUSA300_2297	ABC transporter permease	Soluble	WT_step2-WT_step1	-0.354526	0.297893	FALSE
A0A0H2XKK1	SAUSA300_1852	Putative ABC transporter, ATP-binding protein	Soluble	WT_step2-WT_step1	0.65268	0.285665	FALSE
A0A0H2XEL7	ssaA	Secretory antigen SsaA	Soluble	WT_step2-WT_step1	0.493038	0.285711	FALSE
A0A0H2XFT7	cap5A	Capsular polysaccharide biosynthesis protein Cap5A	Soluble	WT_step2-WT_step1	0.642517	0.285773	FALSE
A0A0H2XIX5	SAUSA300_0824	CNNM transmembrane domain-containing protein	Soluble	WT_step2-WT_step1	0.819209	0.287785	FALSE
Q2FG82	rpmA	50S ribosomal protein L27	Soluble	WT_step2-WT_step1	0.489425	0.303002	FALSE
Q2FHU8	isdE	High-affinity heme uptake system protein IsdE	Soluble	WT_step2-WT_step1	0.545085	0.297372	FALSE
A0A0H2XFE1	SAUSA300_1692	PepSY domain-containing protein	Soluble	WT_step2-WT_step1	0.485647	0.300673	FALSE
Q2FH57	nikD	Nickel import system ATP-binding protein NikD	Soluble	WT_step2-WT_step1	0.512598	0.301125	FALSE
Q2FHH9	frr	Ribosome-recycling factor	Soluble	WT_step2-WT_step1	-0.452342	0.310025	FALSE
A0A0H2XGI8	SAUSA300_0231	ABC transporter, substrate-binding protein	Soluble	WT_step2-WT_step1	0.558272	0.302235	FALSE
Q2FIN3	hprK	HPr kinase/phosphorylase	Soluble	WT_step2-WT_step1	-0.42844	0.3113	FALSE
A0A0H2XEV3	SAUSA300_0283	Type VII secretion system protein EssC	Soluble	WT_step2-WT_step1	0.620622	0.305028	FALSE
A0A0H2XHS8	SAUSA300_1216	Cardiolipin synthase	Soluble	WT_step2-WT_step1	0.709388	0.307191	FALSE
A0A0H2XJZ3	ptsI	Phosphoenolpyruvate-protein phosphotransferase	Soluble	WT_step2-WT_step1	-0.555087	0.317037	FALSE
A0A0H2XG46	SAUSA300_0329	Putative oxidoreductase	Soluble	WT_step2-WT_step1	-0.604825	0.314614	FALSE
A0A0H2XFR5	SAUSA300_1437	PhiSLT ORF204-like protein	Soluble	WT_step2-WT_step1	-0.337394	0.319887	FALSE
A0A0H2XJH7	SAUSA300_0113	Immunoglobulin G-binding protein A	Soluble	WT_step2-WT_step1	-0.617874	0.321439	FALSE
A0A0H2XF85	uvrA	UvrABC system protein A	Soluble	WT_step2-WT_step1	-0.39177	0.321579	FALSE
A0A0H2XFX3	sdrH	Serine-aspartate repeat family protein, SdrH	Soluble	WT_step2-WT_step1	0.459853	0.318759	FALSE
A0A0H2XH40	SAUSA300_1304	Uncharacterized protein	Soluble	WT_step2-WT_step1	0.573185	0.319047	FALSE
A0A0H2XIN9	SAUSA300_1252	Amino acid carrier protein	Soluble	WT_step2-WT_step1	0.461962	0.319824	FALSE
Q2FG20	ezrA	Septation ring formation regulator EzrA	Soluble	WT_step2-WT_step1	0.869994	0.32328	FALSE
A0A0H2XGF8	pyc	Pyruvate carboxylase	Soluble	WT_step2-WT_step1	-0.342746	0.324609	FALSE
A0A0H2XFW9	recA	Protein RecA	Soluble	WT_step2-WT_step1	0.343878	0.325015	FALSE
A0A0H2XHX5	SAUSA300_0541	Deoxynucleoside kinase family protein	Soluble	WT_step2-WT_step1	-0.498392	0.328283	FALSE
A0A0H2XG88	map	Methionine aminopeptidase	Soluble	WT_step2-WT_step1	-0.466979	0.329635	FALSE
A0A0H2XJL8	SAUSA300_1700	Polysaccharide biosynthesis protein	Soluble	WT_step2-WT_step1	-0.459443	0.32964	FALSE
A0A0H2XFS4	purD	Phosphoribosylamine--glycine ligase	Soluble	WT_step2-WT_step1	-0.335193	0.329201	FALSE
A0A0H2XGN6	nagE	Phosphotransferase system, N-acetylglucosamine-specific IIBC component	Soluble	WT_step2-WT_step1	0.49246	0.330212	FALSE
A0A0H2XG00	smc	Chromosome partition protein Smc	Soluble	WT_step2-WT_step1	0.445708	0.333648	FALSE
A0A0H2XI85	SAUSA300_1683	Chorismate mutase/phospho-2-dehydro-3-deoxyheptonate aldolase	Soluble	WT_step2-WT_step1	-0.441127	0.335108	FALSE
A0A0H2XFI1	dnaB	Replicative DNA helicase	Soluble	WT_step2-WT_step1	0.481082	0.335775	FALSE
Q2FGA8	alaS	Alanine--tRNA ligase	Soluble	WT_step2-WT_step1	0.460175	0.337968	FALSE
Q2FDV8	clpL	ATP-dependent Clp protease ATP-binding subunit ClpL	Soluble	WT_step2-WT_step1	0.460087	0.339368	FALSE
A0A0H2XIL2	SAUSA300_1749	DUF1433 domain-containing protein	Soluble	WT_step2-WT_step1	0.756419	0.339815	FALSE
A0A0H2XJW8	SAUSA300_0535	Putative pyridoxal phosphate-dependent acyltransferase	Soluble	WT_step2-WT_step1	-0.401822	0.336318	FALSE
Q2FHF2	rny	Ribonuclease Y	Soluble	WT_step2-WT_step1	0.604314	0.338262	FALSE
A0A0H2XHB5	SAUSA300_1491	Proline dipeptidase	Soluble	WT_step2-WT_step1	-0.478584	0.338823	FALSE
Q2FH24	arlS	Signal transduction histidine-protein kinase ArlS	Soluble	WT_step2-WT_step1	0.485885	0.344546	FALSE
Q2FI19	qoxC	Probable quinol oxidase subunit 3	Soluble	WT_step2-WT_step1	-0.440737	0.347951	FALSE
A0A0H2XIP9	corA	Magnesium transport protein CorA	Soluble	WT_step2-WT_step1	0.456357	0.348454	FALSE
A0A0H2XH75	pyrE	Orotate phosphoribosyltransferase	Soluble	WT_step2-WT_step1	-0.353082	0.342951	FALSE
A0A0H2XK28	mtlF	PTS system mannitol-specific EIICB component	Soluble	WT_step2-WT_step1	0.454489	0.350672	FALSE
A0A0H2XIC3	SAUSA300_1846	Aromatic acid exporter family protein	Soluble	WT_step2-WT_step1	0.440134	0.356753	FALSE
A0A0H2XK09	SAUSA300_0841	Uncharacterized protein	Soluble	WT_step2-WT_step1	0.467807	0.359546	FALSE
A0A0H2XJ57	oppF	Oligopeptide ABC transporter, ATP-binding protein	Soluble	WT_step2-WT_step1	0.434955	0.361798	FALSE
Q2FEP4	rplV	50S ribosomal protein L22	Soluble	WT_step2-WT_step1	0.322405	0.350846	FALSE
Q2FHI2	rpsB	30S ribosomal protein S2	Soluble	WT_step2-WT_step1	0.32305	0.351001	FALSE
A0A0H2XGX6	trpS	Tryptophan--tRNA ligase	Soluble	WT_step2-WT_step1	-0.329996	0.351369	FALSE
A0A0H2XGG9	nagA	N-acetylglucosamine-6-phosphate deacetylase	Soluble	WT_step2-WT_step1	0.46364	0.362758	FALSE
A0A0H2XFP1	esaA	Type VII secretion system accessory factor EsaA	Soluble	WT_step2-WT_step1	0.426479	0.364723	FALSE
A0A0H2XE91	SAUSA300_2330	Exported protein	Soluble	WT_step2-WT_step1	-0.413078	0.364953	FALSE
Q2FG96	hisS	Histidine--tRNA ligase	Soluble	WT_step2-WT_step1	-0.444344	0.366444	FALSE
A0A0H2XJ55	SAUSA300_0385	YflT domain-containing protein	Soluble	WT_step2-WT_step1	-0.443337	0.355136	FALSE
A0A0H2XHQ4	ahpF	Alkyl hydroperoxide reductase subunit F	Soluble	WT_step2-WT_step1	-0.330973	0.357415	FALSE
A0A0H2XH55	SAUSA300_2639	Cold shock protein CspA	Soluble	WT_step2-WT_step1	-0.413256	0.372029	FALSE
A0A0H2XES1	gntP	Gluconate permease	Soluble	WT_step2-WT_step1	-0.433804	0.372551	FALSE
Q2FGZ4	gpsB	Cell cycle protein GpsB	Soluble	WT_step2-WT_step1	0.408113	0.358467	FALSE
A0A0H2XEF6	deoD	Purine nucleoside phosphorylase DeoD-type	Soluble	WT_step2-WT_step1	0.321741	0.360286	FALSE
Q2FF55	alr	Alanine racemase	Soluble	WT_step2-WT_step1	-0.421054	0.376377	FALSE
A0A0H2XGP1	yajC	Preprotein translocase, YajC subunit	Soluble	WT_step2-WT_step1	0.427536	0.377079	FALSE
Q2FJ01	tagH	Teichoic acids export ATP-binding protein TagH	Soluble	WT_step2-WT_step1	0.406807	0.379313	FALSE
A0A0H2XIM2	SAUSA300_0671	ABC transporter, ATP-binding protein, MsbA family	Soluble	WT_step2-WT_step1	-0.358504	0.364543	FALSE
Q2FKQ0	gyrA	DNA gyrase subunit A	Soluble	WT_step2-WT_step1	0.400861	0.365398	FALSE
A0A0H2XEN8	lctP	L-lactate permease	Soluble	WT_step2-WT_step1	-0.423116	0.384211	FALSE
Q2FFK2	ftnA	Bacterial non-heme ferritin	Soluble	WT_step2-WT_step1	-0.312297	0.371094	FALSE
A0A0H2XDU2	SAUSA300_0107	Na/Pi cotransporter family protein	Soluble	WT_step2-WT_step1	-0.333102	0.371487	FALSE
Q2FGE3	dnaK	Chaperone protein DnaK	Soluble	WT_step2-WT_step1	-0.335023	0.372895	FALSE
Q2FIC6	mnhD1	Na(+)/H(+) antiporter subunit D1	Soluble	WT_step2-WT_step1	-0.417288	0.397864	FALSE
Q2FEQ6	rpsE	30S ribosomal protein S5	Soluble	WT_step2-WT_step1	0.39388	0.376369	FALSE
Q2FER8	ecfA2	Energy-coupling factor transporter ATP-binding protein EcfA2	Soluble	WT_step2-WT_step1	0.387579	0.402588	FALSE
Q2FIA9	addB	ATP-dependent helicase/deoxyribonuclease subunit B	Soluble	WT_step2-WT_step1	0.548908	0.377407	FALSE
Q2FF25	atpC	ATP synthase epsilon chain	Soluble	WT_step2-WT_step1	0.344083	0.378315	FALSE
A0A0H2XGT2	SAUSA300_1448	Transcriptional regulator, Fur family	Soluble	WT_step2-WT_step1	-0.369369	0.379833	FALSE
A0A0H2XGI3	cls	Cardiolipin synthase	Soluble	WT_step2-WT_step1	0.410057	0.409205	FALSE
Q2FIE5	nagD	Acid sugar phosphatase	Soluble	WT_step2-WT_step1	-0.399139	0.410067	FALSE
A0A0H2XE45	SAUSA300_2065	UDP-N-acetylglucosamine 2-epimerase	Soluble	WT_step2-WT_step1	0.343978	0.383287	FALSE
A0A0H2XH34	dltD	Protein DltD	Soluble	WT_step2-WT_step1	-0.286704	0.386597	FALSE
A0A0H2XKB6	SAUSA300_0420	Lipase_3 domain-containing protein	Soluble	WT_step2-WT_step1	0.366272	0.418372	FALSE
A0A0H2XGP6	mtlA	Mannitol-specific phosphotransferase enzyme IIA component	Soluble	WT_step2-WT_step1	0.417651	0.41903	FALSE
A0A0H2XJV3	SAUSA300_1913	ABC transporter, ATP-binding protein	Soluble	WT_step2-WT_step1	0.373389	0.420764	FALSE
A0A0H2XGE9	cidC	Pyruvate oxidase	Soluble	WT_step2-WT_step1	-0.363475	0.423611	FALSE
A0A0H2XER5	SAUSA300_2001	DNA mismatch repair protein-like protein	Soluble	WT_step2-WT_step1	0.39382	0.428373	FALSE
Q2FJB6	mcsB	Protein-arginine kinase	Soluble	WT_step2-WT_step1	-0.356233	0.429503	FALSE
A0A0H2XJF7	SAUSA300_2398	Putative membrane protein	Soluble	WT_step2-WT_step1	-0.372009	0.429818	FALSE
Q2FIM5	clpP	ATP-dependent Clp protease proteolytic subunit	Soluble	WT_step2-WT_step1	0.428439	0.397675	FALSE
Q2FIN2	lgt	Phosphatidylglycerol--prolipoprotein diacylglyceryl transferase	Soluble	WT_step2-WT_step1	-0.353391	0.435618	FALSE
Q2FI12	purC	Phosphoribosylaminoimidazole-succinocarboxamide synthase	Soluble	WT_step2-WT_step1	-0.313292	0.399051	FALSE
Q2FFJ1	ligA	DNA ligase	Soluble	WT_step2-WT_step1	-1.01995	0.401968	FALSE
Q2FIA5	cdr	Coenzyme A disulfide reductase	Soluble	WT_step2-WT_step1	-0.284721	0.401975	FALSE
Q2FH25	odhA	2-oxoglutarate dehydrogenase E1 component	Soluble	WT_step2-WT_step1	0.353667	0.402672	FALSE
A0A0H2XGA6	SAUSA300_2313	L-lactate permease	Soluble	WT_step2-WT_step1	-0.35315	0.443845	FALSE
A0A0H2XIU5	SAUSA300_1175	Uncharacterized protein	Soluble	WT_step2-WT_step1	0.286345	0.403252	FALSE
A0A0H2XGC9	vraR	DNA-binding response regulator	Soluble	WT_step2-WT_step1	0.399692	0.444058	FALSE
Q2FFZ9	SAUSA300_1685	UPF0478 protein SAUSA300_1685	Soluble	WT_step2-WT_step1	0.324326	0.403936	FALSE
A0A0H2XFV0	SAUSA300_0215	Isoprenylcysteine carboxyl methyltransferase	Soluble	WT_step2-WT_step1	-0.355108	0.445298	FALSE
A0A0H2XF27	mgtE	Magnesium transporter MgtE	Soluble	WT_step2-WT_step1	-0.341125	0.445314	FALSE
Q2FHT6	trxA	Thioredoxin	Soluble	WT_step2-WT_step1	-0.288066	0.40454	FALSE
A0A0H2XIB7	vraB	Acetyl-CoA c-acetyltransferase	Soluble	WT_step2-WT_step1	0.340169	0.446641	FALSE
A0A0H2XDX3	SAUSA300_0274	Exported protein	Soluble	WT_step2-WT_step1	-0.278078	0.406572	FALSE
A0A0H2XHS7	SAUSA300_1844	NADH-dependent peroxiredoxin	Soluble	WT_step2-WT_step1	-0.305531	0.40667	FALSE
Q2FH82	plsY	Glycerol-3-phosphate acyltransferase	Soluble	WT_step2-WT_step1	0.349573	0.450246	FALSE
Q2FKI2	copB	Probable copper-transporting P-type ATPase B	Soluble	WT_step2-WT_step1	0.354163	0.450446	FALSE
A0A0H2XK12	SAUSA300_1687	FtsK/SpoIIIE family protein	Soluble	WT_step2-WT_step1	0.354755	0.45495	FALSE
A0A0H2XH43	ccpA	Catabolite control protein A	Soluble	WT_step2-WT_step1	0.323612	0.411055	FALSE
Q2FHP0	pyrR	Bifunctional protein PyrR	Soluble	WT_step2-WT_step1	-0.293888	0.413275	FALSE
A0A0H2XJ21	tarJ	Ribulose-5-phosphate reductase	Soluble	WT_step2-WT_step1	-0.36639	0.462512	FALSE
A0A0H2XI23	SAUSA300_1318	DegV family protein	Soluble	WT_step2-WT_step1	0.345325	0.463262	FALSE
A0A0H2XGD5	SAUSA300_0558	Putative proline/betaine transporter	Soluble	WT_step2-WT_step1	-0.269946	0.415143	FALSE
A0A0H2XEV9	SAUSA300_0924	Sodium transport family protein	Soluble	WT_step2-WT_step1	-0.331511	0.46358	FALSE
A0A0H2XI93	SAUSA300_1980	Acetyltransferase, GNAT family	Soluble	WT_step2-WT_step1	-0.345969	0.466575	FALSE
Q2FEX1	glmM	Phosphoglucosamine mutase	Soluble	WT_step2-WT_step1	-0.353041	0.419991	FALSE
A0A0H2XHX4	purR	Hypoxanthine-guanine phosphoribosyltransferase	Soluble	WT_step2-WT_step1	0.286208	0.421195	FALSE
A0A0H2XFL9	typA	50S ribosomal subunit assembly factor BipA	Soluble	WT_step2-WT_step1	0.267557	0.422724	FALSE
Q2FH29	SAUSA300_1302	Uncharacterized protein SAUSA300_1302	Soluble	WT_step2-WT_step1	0.337747	0.476786	FALSE
A0A0H2XG52	SAUSA300_2135	Probable heme-iron transport system permease protein IsdF	Soluble	WT_step2-WT_step1	-0.332767	0.477022	FALSE
A0A0H2XFY8	SAUSA300_1519	GTP cyclohydrolase 1 type 2 homolog	Soluble	WT_step2-WT_step1	-0.320623	0.477296	FALSE
Q2FFJ5	gatA	Glutamyl-tRNA(Gln) amidotransferase subunit A	Soluble	WT_step2-WT_step1	-0.317824	0.478358	FALSE
A0A0H2XHE3	SAUSA300_2445	Transcriptional regulator, MerR family	Soluble	WT_step2-WT_step1	0.344861	0.479955	FALSE
Q2FFI3	nadE	NH(3)-dependent NAD(+) synthetase	Soluble	WT_step2-WT_step1	0.313154	0.481406	FALSE
Q2FFJ7	dagK	Diacylglycerol kinase	Soluble	WT_step2-WT_step1	-0.310844	0.484496	FALSE
Q2FES1	rplM	50S ribosomal protein L13	Soluble	WT_step2-WT_step1	0.339963	0.428219	FALSE
A0A0H2XIF3	SAUSA300_1585	ThiF domain-containing protein	Soluble	WT_step2-WT_step1	0.341735	0.48612	FALSE
Q2FJ31	adh	Alcohol dehydrogenase	Soluble	WT_step2-WT_step1	-0.314122	0.489057	FALSE
A0A0H2XG98	rsbV	Anti-sigma factor antagonist	Soluble	WT_step2-WT_step1	-0.267235	0.430398	FALSE
A0A0H2XH96	SAUSA300_2085	DUF2750 domain-containing protein	Soluble	WT_step2-WT_step1	0.564925	0.430831	FALSE
A0A0H2XI65	SAUSA300_2417	Putative transporter	Soluble	WT_step2-WT_step1	-0.321563	0.490223	FALSE
Q2FHP4	ileS	Isoleucine--tRNA ligase	Soluble	WT_step2-WT_step1	-0.288248	0.431722	FALSE
A0A0H2XKH5	acnA	Aconitate hydratase	Soluble	WT_step2-WT_step1	-0.300951	0.433611	FALSE
A0A0H2XEE2	SAUSA300_2146	Zinc-type alcohol dehydrogenase-like protein	Soluble	WT_step2-WT_step1	0.322364	0.49469	FALSE
A0A0H2XH30	SAUSA300_0105	Peptidase, M20/M25/M40 family	Soluble	WT_step2-WT_step1	-0.307575	0.496905	FALSE
A0A0H2XH11	betB	Glycine betaine aldehyde dehydrogenase	Soluble	WT_step2-WT_step1	-0.274389	0.435797	FALSE
A0A0H2XHR6	SAUSA300_2542	Putative long chain fatty acid-CoA ligase VraA	Soluble	WT_step2-WT_step1	-0.306185	0.499383	FALSE
A0A0H2XH71	SAUSA300_0650	Phosphate transporter family protein	Soluble	WT_step2-WT_step1	-0.310335	0.501339	FALSE
A0A0H2XHX6	gap	Glyceraldehyde-3-phosphate dehydrogenase	Soluble	WT_step2-WT_step1	-0.296585	0.439121	FALSE
A0A0H2XI81	SAUSA300_1894	Nicotinate phosphoribosyltransferase	Soluble	WT_step2-WT_step1	0.357787	0.441732	FALSE
Q2FJE4	spoVG	Putative septation protein SpoVG	Soluble	WT_step2-WT_step1	-0.372248	0.444451	FALSE
Q2FHV0	isdC	Iron-regulated surface determinant protein C	Soluble	WT_step2-WT_step1	0.26491	0.444919	FALSE
Q2FHJ7	rplS	50S ribosomal protein L19	Soluble	WT_step2-WT_step1	0.267015	0.446538	FALSE
A0A0H2XHC4	gpmI	2,3-bisphosphoglycerate-independent phosphoglycerate mutase	Soluble	WT_step2-WT_step1	-0.25482	0.446959	FALSE
A0A0H2XKF0	nupC	Pyrimidine nucleoside transport protein	Soluble	WT_step2-WT_step1	-0.294512	0.518496	FALSE
Q2FKQ5	dnaA	Chromosomal replication initiator protein DnaA	Soluble	WT_step2-WT_step1	0.330879	0.521915	FALSE
Q2FHN8	pyrB	Aspartate carbamoyltransferase	Soluble	WT_step2-WT_step1	0.293818	0.449404	FALSE
A0A0H2XGZ3	SAUSA300_2349	Formate/nitrite transporter family protein	Soluble	WT_step2-WT_step1	-0.284149	0.523042	FALSE
A0A0H2XFI3	SAUSA300_1793	Uncharacterized protein	Soluble	WT_step2-WT_step1	0.541056	0.451258	FALSE
A0A0H2XIQ3	gltT	Proton/sodium-glutamate symport protein	Soluble	WT_step2-WT_step1	-0.288477	0.527309	FALSE
A0A0H2XIT3	SAUSA300_0129	Diacetyl reductase [(S)-acetoin forming]	Soluble	WT_step2-WT_step1	-0.280966	0.529498	FALSE
A0A0H2XIY4	SAUSA300_2363	Cation efflux family protein	Soluble	WT_step2-WT_step1	0.2819	0.534229	FALSE
Q2FJ56	chdC	Coproheme decarboxylase	Soluble	WT_step2-WT_step1	-0.248257	0.45625	FALSE
A0A0H2XGH5	SAUSA300_1979	Cation transport family protein	Soluble	WT_step2-WT_step1	0.273185	0.537328	FALSE
A0A0H2XG93	ltrA	Low temperature requirement protein LtrA	Soluble	WT_step2-WT_step1	-0.286104	0.539697	FALSE
A0A0H2XG63	SAUSA300_0726	Glycerate kinase family protein	Soluble	WT_step2-WT_step1	0.295512	0.540239	FALSE
Q2FKP1	rplI	50S ribosomal protein L9	Soluble	WT_step2-WT_step1	-0.262873	0.460803	FALSE
A0A0H2XHK2	clfB	Clumping factor B	Soluble	WT_step2-WT_step1	0.241645	0.461139	FALSE
Q2FIT4	saeR	Response regulator SaeR	Soluble	WT_step2-WT_step1	0.290837	0.545894	FALSE
Q2FFP9	SAUSA300_1796	UPF0754 membrane protein SAUSA300_1796	Soluble	WT_step2-WT_step1	-0.270045	0.547455	FALSE
Q2FHJ9	rimM	Ribosome maturation factor RimM	Soluble	WT_step2-WT_step1	0.358314	0.549257	FALSE
Q2FJ20	sarA	Transcriptional regulator SarA	Soluble	WT_step2-WT_step1	0.318659	0.465214	FALSE
Q2FG23	thiI	Probable tRNA sulfurtransferase	Soluble	WT_step2-WT_step1	-0.269221	0.554802	FALSE
Q2FF56	mazF	Endoribonuclease MazF	Soluble	WT_step2-WT_step1	-0.386168	0.468152	FALSE
A0A0H2XEY2	SAUSA300_1909	Thioredoxin family protein	Soluble	WT_step2-WT_step1	-0.312789	0.469011	FALSE
Q2FGI5	gcvT	Aminomethyltransferase	Soluble	WT_step2-WT_step1	0.354716	0.471386	FALSE
A0A0H2XEI4	nusG	Transcription termination/antitermination protein NusG	Soluble	WT_step2-WT_step1	0.330641	0.472283	FALSE
A0A0H2XG13	SAUSA300_0343	Acetyltransferase, GNAT family	Soluble	WT_step2-WT_step1	-0.265783	0.56428	FALSE
Q2FEI9	SAUSA300_2254	Putative 2-hydroxyacid dehydrogenase SAUSA300_2254	Soluble	WT_step2-WT_step1	0.271513	0.473832	FALSE
A0A0H2XJC9	fabG	3-oxoacyl-[acyl-carrier-protein] reductase	Soluble	WT_step2-WT_step1	-0.291454	0.476476	FALSE
Q2FF15	glyA	Serine hydroxymethyltransferase	Soluble	WT_step2-WT_step1	0.241693	0.478532	FALSE
A0A0H2XHJ5	sufS	Probable cysteine desulfurase	Soluble	WT_step2-WT_step1	0.255786	0.576194	FALSE
A0A0H2XGH8	SAUSA300_2408	Oligopeptide ABC transporter, ATP-binding protein	Soluble	WT_step2-WT_step1	0.250071	0.576911	FALSE
Q2FIJ2	SAUSA300_0786	Organic hydroperoxide resistance protein-like	Soluble	WT_step2-WT_step1	0.274803	0.578784	FALSE
A0A0H2XH13	SAUSA300_0659	Sugar efflux transporter	Soluble	WT_step2-WT_step1	0.242818	0.484539	FALSE
Q2FKQ1	gyrB	DNA gyrase subunit B	Soluble	WT_step2-WT_step1	0.262807	0.484988	FALSE
A0A0H2XHC2	gudB	Glutamate dehydrogenase	Soluble	WT_step2-WT_step1	-0.246185	0.588519	FALSE
Q2FHQ9	mraZ	Transcriptional regulator MraZ	Soluble	WT_step2-WT_step1	-0.244599	0.485228	FALSE
Q2FDU6	crtN	4,4'-diapophytoene desaturase (4,4'-diaponeurosporene-forming)	Soluble	WT_step2-WT_step1	0.30032	0.590752	FALSE
Q2FI10	purQ	Phosphoribosylformylglycinamidine synthase subunit PurQ	Soluble	WT_step2-WT_step1	-0.251402	0.591221	FALSE
A0A0H2XG99	mreC	Cell shape-determining protein MreC	Soluble	WT_step2-WT_step1	0.313144	0.487456	FALSE
A0A0H2XIN4	SAUSA300_0712	Amino acid/peptide transporter (Peptide:H+ symporter)	Soluble	WT_step2-WT_step1	-0.231638	0.488461	FALSE
A0A0H2XJY9	SAUSA300_1550	Methyltransf_25 domain-containing protein	Soluble	WT_step2-WT_step1	0.23317	0.596633	FALSE
A0A0H2XEN6	SAUSA300_1864	Putative membrane protein	Soluble	WT_step2-WT_step1	-0.236966	0.489377	FALSE
A0A0H2XFS7	SAUSA300_0128	MFS transporter	Soluble	WT_step2-WT_step1	-0.231808	0.597839	FALSE
A0A0H2XFN5	murT	Lipid II isoglutaminyl synthase (glutamine-hydrolyzing) subunit MurT	Soluble	WT_step2-WT_step1	-0.529552	0.490827	FALSE
Q2FGG6	nfo	Probable endonuclease 4	Soluble	WT_step2-WT_step1	-0.316935	0.491473	FALSE
Q2FF20	atpF	ATP synthase subunit b	Soluble	WT_step2-WT_step1	0.259833	0.491636	FALSE
Q2FFJ3	putP	Sodium/proline symporter	Soluble	WT_step2-WT_step1	0.230766	0.601658	FALSE
A0A0H2XHM4	SAUSA300_2273	Na+/H+ antiporter family protein	Soluble	WT_step2-WT_step1	-0.237324	0.601767	FALSE
Q2FEQ7	rpmD	50S ribosomal protein L30	Soluble	WT_step2-WT_step1	-0.328582	0.492666	FALSE
Q2FIA7	SAUSA300_0871	Uncharacterized protein SAUSA300_0871	Soluble	WT_step2-WT_step1	0.232941	0.604881	FALSE
Q2FDY9	fbp	Fructose-1,6-bisphosphatase class 3	Soluble	WT_step2-WT_step1	-0.238114	0.496417	FALSE
A0A0H2XJA4	SAUSA300_0987	Cytochrome D ubiquinol oxidase, subunit II	Soluble	WT_step2-WT_step1	-0.227658	0.613009	FALSE
Q2FDR2	panD	Aspartate 1-decarboxylase	Soluble	WT_step2-WT_step1	0.235737	0.498111	FALSE
Q2FG06	fhs	Formate--tetrahydrofolate ligase	Soluble	WT_step2-WT_step1	-0.225004	0.49844	FALSE
A0A0H2XG24	SAUSA300_0602	Exported protein	Soluble	WT_step2-WT_step1	-0.234781	0.615134	FALSE
A0A0H2XEP7	SAUSA300_2460	Acetyltransferase family protein	Soluble	WT_step2-WT_step1	0.238295	0.617287	FALSE
Q2FGL9	SAUSA300_1463	UPF0403 protein SAUSA300_1463	Soluble	WT_step2-WT_step1	-0.223551	0.618063	FALSE
A0A0H2XIB6	SAUSA300_2288	ABC transporter, ATP-binding protein	Soluble	WT_step2-WT_step1	-0.224517	0.619468	FALSE
A0A0H2XG70	accC	Biotin carboxylase	Soluble	WT_step2-WT_step1	-0.229613	0.619645	FALSE
Q2FGC5	mtnN	5'-methylthioadenosine/S-adenosylhomocysteine nucleosidase	Soluble	WT_step2-WT_step1	-0.217541	0.619836	FALSE
A0A0H2XJG3	SAUSA300_0995	Dihydrolipoamide acetyltransferase component of pyruvate dehydrogenase complex	Soluble	WT_step2-WT_step1	-0.234124	0.505	FALSE
Q2FJQ9	SAUSA300_0355	Probable acetyl-CoA acyltransferase	Soluble	WT_step2-WT_step1	-0.218954	0.509176	FALSE
A0A0H2XDZ5	SAUSA300_2527	DUF2951 family protein	Soluble	WT_step2-WT_step1	0.359472	0.510011	FALSE
A0A0H2XGH7	SAUSA300_0443	YibE/F-like protein	Soluble	WT_step2-WT_step1	-0.214347	0.640679	FALSE
Q2FHM8	rpoZ	DNA-directed RNA polymerase subunit omega	Soluble	WT_step2-WT_step1	-0.230581	0.645638	FALSE
Q2FJM5	guaA	GMP synthase [glutamine-hydrolyzing]	Soluble	WT_step2-WT_step1	-0.255283	0.513998	FALSE
Q2FDS6	SAUSA300_2518	Uncharacterized hydrolase SAUSA300_2518	Soluble	WT_step2-WT_step1	0.206173	0.649456	FALSE
Q2FGH0	sodA	Superoxide dismutase [Mn/Fe] 1	Soluble	WT_step2-WT_step1	-0.217465	0.515146	FALSE
A0A0H2XFX5	SAUSA300_2140	Uncharacterized protein	Soluble	WT_step2-WT_step1	-0.222354	0.516388	FALSE
A0A0H2XG48	fhuG	Probable heme-iron transport system permease protein IsdF	Soluble	WT_step2-WT_step1	-0.19696	0.656145	FALSE
A0A0H2XJ98	crr	PTS system, glucose-specific IIA component	Soluble	WT_step2-WT_step1	-0.346364	0.518538	FALSE
A0A0H2XJ64	SAUSA300_2328	DUF4889 domain-containing protein	Soluble	WT_step2-WT_step1	-0.227906	0.518679	FALSE
Q2FHY1	potA	Spermidine/putrescine import ATP-binding protein PotA	Soluble	WT_step2-WT_step1	-0.241333	0.518772	FALSE
Q2FH99	katA	Catalase	Soluble	WT_step2-WT_step1	-0.212721	0.519182	FALSE
A0A0H2XF50	hup	DNA-binding protein HU	Soluble	WT_step2-WT_step1	0.192742	0.659466	FALSE
A0A0H2XH88	SAUSA300_0352	ABC transporter, ATP-binding protein	Soluble	WT_step2-WT_step1	-0.226401	0.519364	FALSE
A0A0H2XFR3	SAUSA300_1334	Putative membrane protein	Soluble	WT_step2-WT_step1	-0.19584	0.661061	FALSE
Q2FI70	nadK	NAD kinase	Soluble	WT_step2-WT_step1	0.213084	0.5203	FALSE
Q2FDU3	crtP	4,4'-diaponeurosporene oxygenase	Soluble	WT_step2-WT_step1	0.192243	0.662709	FALSE
A0A0H2XI61	SAUSA300_2287	Putative membrane protein	Soluble	WT_step2-WT_step1	-0.198833	0.66362	FALSE
A0A0H2XG31	SAUSA300_2262	Putative membrane protein	Soluble	WT_step2-WT_step1	-0.195857	0.666061	FALSE
A0A0H2XEZ9	SAUSA300_0574	phosphomevalonate kinase	Soluble	WT_step2-WT_step1	-0.202955	0.667475	FALSE
Q2FDP9	betA	Oxygen-dependent choline dehydrogenase	Soluble	WT_step2-WT_step1	0.424927	0.523146	FALSE
A0A0H2XDG3	SAUSA300_2456	Putative membrane protein	Soluble	WT_step2-WT_step1	-0.190562	0.668147	FALSE
A0A0H2XHX7	SAUSA300_2134	Probable heme-iron transport system permease protein IsdF	Soluble	WT_step2-WT_step1	-0.187521	0.668988	FALSE
A0A0H2XIU4	dacA	Diadenylate cyclase	Soluble	WT_step2-WT_step1	0.211652	0.523757	FALSE
Q2FEQ4	rplF	50S ribosomal protein L6	Soluble	WT_step2-WT_step1	0.28374	0.524413	FALSE
Q2FG85	ruvA	Holliday junction ATP-dependent DNA helicase RuvA	Soluble	WT_step2-WT_step1	-0.187283	0.67313	FALSE
A0A0H2XIH4	SAUSA300_1474	Alkaline shock protein 23	Soluble	WT_step2-WT_step1	0.183301	0.67475	FALSE
A0A0H2XGI6	ssb	Single-stranded DNA-binding protein	Soluble	WT_step2-WT_step1	0.224101	0.528401	FALSE
A0A0H2XFG7	glpF	Glycerol uptake facilitator	Soluble	WT_step2-WT_step1	0.17904	0.682116	FALSE
A0A0H2XFR1	ecfT	Energy-coupling factor transporter transmembrane protein EcfT	Soluble	WT_step2-WT_step1	0.179173	0.682555	FALSE
A0A0H2XEU4	oppC	Oligopeptide ABC transporter, permease protein	Soluble	WT_step2-WT_step1	-0.203879	0.530178	FALSE
A0A0H2XGF4	SAUSA300_0382	Sodium:dicarboxylate symporter family protein	Soluble	WT_step2-WT_step1	-0.183307	0.688239	FALSE
Q2FHH4	polC	DNA polymerase III PolC-type	Soluble	WT_step2-WT_step1	0.181143	0.688463	FALSE
A0A0H2XEY5	SAUSA300_0384	GNAT family acetyltransferase	Soluble	WT_step2-WT_step1	0.176626	0.688507	FALSE
A0A0H2XHE2	SAUSA300_0377	Putative lipoprotein	Soluble	WT_step2-WT_step1	0.679546	0.532413	FALSE
A0A0H2XGK8	SAUSA300_1740	Uncharacterized protein	Soluble	WT_step2-WT_step1	-0.17943	0.692971	FALSE
Q2FIV6	uppP	Undecaprenyl-diphosphatase	Soluble	WT_step2-WT_step1	-0.175474	0.695758	FALSE
A0A0H2XHA7	SAUSA300_1809	Putative membrane protein	Soluble	WT_step2-WT_step1	0.183328	0.696254	FALSE
A0A0H2XIF1	tagG	Transport permease protein	Soluble	WT_step2-WT_step1	0.171215	0.696778	FALSE
Q2FH26	odhB	Dihydrolipoyllysine-residue succinyltransferase component of 2-oxoglutarate dehydrogenase complex	Soluble	WT_step2-WT_step1	-0.17236	0.697334	FALSE
Q2FK08	lrgA	Antiholin-like protein LrgA	Soluble	WT_step2-WT_step1	-0.172845	0.698376	FALSE
Q2FHM0	rlmN	Probable dual-specificity RNA methyltransferase RlmN	Soluble	WT_step2-WT_step1	-0.182931	0.702379	FALSE
Q2FG31	SAUSA300_1653	UPF0173 metal-dependent hydrolase SAUSA300_1653	Soluble	WT_step2-WT_step1	-0.187148	0.702885	FALSE
Q2FG38	accA	Acetyl-coenzyme A carboxylase carboxyl transferase subunit alpha	Soluble	WT_step2-WT_step1	-0.212828	0.538128	FALSE
Q2FHI4	hslU	ATP-dependent protease ATPase subunit HslU	Soluble	WT_step2-WT_step1	0.239223	0.539375	FALSE
Q2FEP3	rpsS	30S ribosomal protein S19	Soluble	WT_step2-WT_step1	-0.164444	0.70921	FALSE
A0A0H2XJR5	SAUSA300_1710	Putative lysophospholipase	Soluble	WT_step2-WT_step1	0.170766	0.70994	FALSE
A0A0H2XFC0	SAUSA300_0670	ABC transporter, ATP-binding protein, MsbA family	Soluble	WT_step2-WT_step1	0.163846	0.710731	FALSE
A0A0H2XIT2	dnaX	DNA polymerase III subunit gamma/tau	Soluble	WT_step2-WT_step1	0.197891	0.713132	FALSE
A0A0H2XJ60	SAUSA300_0790	Putative arsenate reductase	Soluble	WT_step2-WT_step1	0.164059	0.713504	FALSE
Q2FJE0	rplY	50S ribosomal protein L25	Soluble	WT_step2-WT_step1	0.237664	0.542273	FALSE
A0A0H2XGM4	SAUSA300_0803	Transcriptional regulator, Cro/CI family	Soluble	WT_step2-WT_step1	-0.160772	0.715435	FALSE
A0A0H2XEV7	SAUSA300_0689	Glycosyl transferase, group 2 family protein	Soluble	WT_step2-WT_step1	0.157494	0.718091	FALSE
A0A0H2XKB1	SAUSA300_2257	DUF1641 domain-containing protein	Soluble	WT_step2-WT_step1	0.161385	0.71836	FALSE
A0A0H2XK06	SAUSA300_1042	DNA polymerase beta	Soluble	WT_step2-WT_step1	-0.19998	0.544184	FALSE
Q2FG69	hemL1	Glutamate-1-semialdehyde 2,1-aminomutase 1	Soluble	WT_step2-WT_step1	-0.231623	0.544712	FALSE
Q2FDV0	copA	Copper-exporting P-type ATPase	Soluble	WT_step2-WT_step1	-0.229148	0.545174	FALSE
A0A0H2XIB2	SAUSA300_2378	Viral A-type inclusion protein	Soluble	WT_step2-WT_step1	-0.195445	0.547166	FALSE
A0A0H2XHD5	pdhA	Pyruvate dehydrogenase E1 component subunit alpha	Soluble	WT_step2-WT_step1	-0.218847	0.548024	FALSE
Q2FH36	cspA	Cold shock protein CspA	Soluble	WT_step2-WT_step1	-0.318965	0.548497	FALSE
Q2FF09	tdk	Thymidine kinase	Soluble	WT_step2-WT_step1	-0.15386	0.731098	FALSE
Q2FG54	thrS	Threonine--tRNA ligase	Soluble	WT_step2-WT_step1	-0.244677	0.549069	FALSE
Q2FFH6	ppaC	Probable manganese-dependent inorganic pyrophosphatase	Soluble	WT_step2-WT_step1	-0.25165	0.549914	FALSE
Q2FGA1	SAUSA300_1582	UPF0337 protein SAUSA300_1582	Soluble	WT_step2-WT_step1	-0.475835	0.550214	FALSE
A0A0H2XHT4	SAUSA300_0666	Cytokinin riboside 5'-monophosphate phosphoribohydrolase	Soluble	WT_step2-WT_step1	-0.149844	0.734924	FALSE
A0A0H2XDY2	fruA	Mannitol-specific phosphotransferase enzyme IIA component	Soluble	WT_step2-WT_step1	-0.147766	0.736166	FALSE
A0A0H2XGG6	SAUSA300_1285	ABC transporter, ATP-binding protein	Soluble	WT_step2-WT_step1	0.325661	0.551678	FALSE
A0A0H2XGA0	SAUSA300_1532	Iron transporter	Soluble	WT_step2-WT_step1	-0.143827	0.741355	FALSE
Q2FHL2	SAUSA300_1119	Uncharacterized protein SAUSA300_1119	Soluble	WT_step2-WT_step1	-0.147819	0.742168	FALSE
A0A0H2XF10	SAUSA300_0252	Glycosyl transferase, group 2 family protein	Soluble	WT_step2-WT_step1	-0.714801	0.554215	FALSE
A0A0H2XI24	pepS	Aminopeptidase PepS	Soluble	WT_step2-WT_step1	-0.254865	0.555732	FALSE
Q2FIC7	mnhE1	Na(+)/H(+) antiporter subunit E1	Soluble	WT_step2-WT_step1	0.141892	0.74983	FALSE
A0A0H2XEW9	SAUSA300_2099	Cation efflux family protein	Soluble	WT_step2-WT_step1	-0.154458	0.751979	FALSE
Q2FJ80	azo1	FMN-dependent NADPH-azoreductase	Soluble	WT_step2-WT_step1	0.149531	0.752297	FALSE
A0A0H2XER6	SAUSA300_1086	Putative cell-division initiation protein	Soluble	WT_step2-WT_step1	0.24133	0.558134	FALSE
A0A0H2XF70	SAUSA300_2581	Putative surface anchored protein	Soluble	WT_step2-WT_step1	0.151266	0.75966	FALSE
A0A0H2XF17	SAUSA300_1106	Putative lipoprotein	Soluble	WT_step2-WT_step1	-0.132888	0.760195	FALSE
A0A0H2XEQ7	SAUSA300_0209	Maltodextrin-binding protein	Soluble	WT_step2-WT_step1	0.135482	0.760565	FALSE
A0A0H2XK60	SAUSA300_0664	Homoserine dehydrogenase	Soluble	WT_step2-WT_step1	0.149248	0.76148	FALSE
A0A0H2XG75	SAUSA300_0222	Putative membrane protein	Soluble	WT_step2-WT_step1	0.130743	0.763603	FALSE
A0A0H2XIT1	SAUSA300_0914	Sodium:alanine symporter family protein	Soluble	WT_step2-WT_step1	-0.130569	0.764273	FALSE
A0A0H2XJD3	SAUSA300_1786	ABC transporter, ATP-binding protein EcsA	Soluble	WT_step2-WT_step1	-0.129701	0.766533	FALSE
A0A0H2XE35	SAUSA300_1241	DUF1453 family protein	Soluble	WT_step2-WT_step1	-0.129746	0.767598	FALSE
Q2FF78	rex	Redox-sensing transcriptional repressor Rex	Soluble	WT_step2-WT_step1	0.128605	0.768669	FALSE
Q2FGA9	SAUSA300_1574	UPF0297 protein SAUSA300_1574	Soluble	WT_step2-WT_step1	-0.149343	0.772887	FALSE
A0A0H2XKE4	SAUSA300_0145	Phosphonate ABC transporter, phosphonate-binding protein	Soluble	WT_step2-WT_step1	0.210494	0.564698	FALSE
A0A0H2XF96	SAUSA300_0363	DUF951 domain-containing protein	Soluble	WT_step2-WT_step1	0.124735	0.776438	FALSE
A0A0H2XFU9	SAUSA300_0998	Uncharacterized protein	Soluble	WT_step2-WT_step1	-0.130363	0.779009	FALSE
A0A0H2XE56	SAUSA300_2447	DUF2188 domain-containing protein	Soluble	WT_step2-WT_step1	-0.247297	0.56621	FALSE
A0A0H2XHA6	SAUSA300_2522	Type II secretion protein	Soluble	WT_step2-WT_step1	-0.196267	0.567625	FALSE
A0A0H2XIQ0	opuCc	Glycine betaine/carnitine/choline ABC transporter	Soluble	WT_step2-WT_step1	-0.234803	0.568293	FALSE
Q2FFM9	SAUSA300_1847	Putative multidrug export ATP-binding/permease protein SAUSA300_1847	Soluble	WT_step2-WT_step1	-0.534264	0.568578	FALSE
A0A0H2XFZ5	SAUSA300_1254	Putative membrane protein	Soluble	WT_step2-WT_step1	-0.120635	0.788069	FALSE
A0A0H2XGM6	SAUSA300_1516	ABC transporter, ATP-binding protein	Soluble	WT_step2-WT_step1	-0.186852	0.568688	FALSE
Q2FG49	coaE	Dephospho-CoA kinase	Soluble	WT_step2-WT_step1	-0.219213	0.788675	FALSE
Q2FGF6	era	GTPase Era	Soluble	WT_step2-WT_step1	0.117621	0.78954	FALSE
Q2FIC3	mnhA1	Na(+)/H(+) antiporter subunit A1	Soluble	WT_step2-WT_step1	0.120275	0.79115	FALSE
Q2FEP6	rplP	50S ribosomal protein L16	Soluble	WT_step2-WT_step1	0.205386	0.569677	FALSE
Q2FHX5	mntH	Divalent metal cation transporter MntH	Soluble	WT_step2-WT_step1	0.114969	0.791466	FALSE
A0A0H2XFQ7	SAUSA300_1064	Transporter, TRAP family	Soluble	WT_step2-WT_step1	0.113894	0.794522	FALSE
Q2FGD9	lepA	Elongation factor 4	Soluble	WT_step2-WT_step1	0.11337	0.79456	FALSE
A0A0H2XIN1	carA	Carbamoyl-phosphate synthase small chain	Soluble	WT_step2-WT_step1	0.11086	0.798617	FALSE
Q2FES2	rpsI	30S ribosomal protein S9	Soluble	WT_step2-WT_step1	0.230829	0.571992	FALSE
A0A0H2XG95	SAUSA300_1884	CamS sex pheromone cAM373	Soluble	WT_step2-WT_step1	0.276545	0.572119	FALSE
Q2FEQ5	rplR	50S ribosomal protein L18	Soluble	WT_step2-WT_step1	-0.284995	0.572356	FALSE
A0A0H2XEQ5	SAUSA300_0201	Peptide ABC transporter, permease protein	Soluble	WT_step2-WT_step1	-0.108546	0.802524	FALSE
A0A0H2XH45	SAUSA300_0693	Putative lipoprotein	Soluble	WT_step2-WT_step1	0.190841	0.573188	FALSE
A0A0H2XH78	SAUSA300_2252	DUF4870 domain-containing protein	Soluble	WT_step2-WT_step1	0.105538	0.808178	FALSE
A0A0H2XK72	SAUSA300_1136	Ribosome biogenesis GTPase A	Soluble	WT_step2-WT_step1	0.103373	0.812568	FALSE
Q2FJ77	sdrE	Serine-aspartate repeat-containing protein E	Soluble	WT_step2-WT_step1	0.285392	0.576378	FALSE
A0A0H2XG76	SAUSA300_1464	Dihydrolipoamide acetyltransferase component of pyruvate dehydrogenase complex	Soluble	WT_step2-WT_step1	-0.104626	0.815731	FALSE
A0A0H2XDZ4	ampA	Cytosol aminopeptidase	Soluble	WT_step2-WT_step1	0.0991381	0.819297	FALSE
A0A0H2XDZ6	SAUSA300_1231	Gamma-aminobutyrate permease	Soluble	WT_step2-WT_step1	0.0984842	0.820434	FALSE
A0A0H2XI71	SAUSA300_0200	Peptide ABC transporter, ATP-binding protein	Soluble	WT_step2-WT_step1	-0.0975575	0.822336	FALSE
Q2FG18	rpsD	30S ribosomal protein S4	Soluble	WT_step2-WT_step1	0.199958	0.578853	FALSE
A0A0H2XHE6	sdhB	Succinate dehydrogenase, iron-sulfur protein	Soluble	WT_step2-WT_step1	0.190412	0.579078	FALSE
A0A0H2XGT3	SAUSA300_2554	Sulfite reductase flavoprotein	Soluble	WT_step2-WT_step1	0.230549	0.825821	FALSE
Q2FJ62	ung	Uracil-DNA glycosylase	Soluble	WT_step2-WT_step1	-0.100635	0.825944	FALSE
A0A0H2XHG7	SAUSA300_2404	Uncharacterized protein	Soluble	WT_step2-WT_step1	-0.0948394	0.827558	FALSE
A0A0H2XII1	ubiE	Menaquinone biosynthesis methyltransferase ubiE	Soluble	WT_step2-WT_step1	-0.0952118	0.828131	FALSE
A0A0H2XIK4	rocD	Ornithine aminotransferase	Soluble	WT_step2-WT_step1	0.0920602	0.833033	FALSE
A0A0H2XIQ2	lpdA	Dihydrolipoyl dehydrogenase	Soluble	WT_step2-WT_step1	0.0955823	0.836696	FALSE
A0A0H2XGL1	gltA	Citrate synthase	Soluble	WT_step2-WT_step1	0.103604	0.836718	FALSE
A0A0H2XIF2	SAUSA300_0724	Putative lipoprotein	Soluble	WT_step2-WT_step1	0.0913851	0.837723	FALSE
A0A0H2XE83	SAUSA300_2324	PTS system, sucrose-specific IIBC component	Soluble	WT_step2-WT_step1	0.0887621	0.838609	FALSE
A0A0H2XK21	SAUSA300_1466	2-oxoisovalerate dehydrogenase subunit alpha	Soluble	WT_step2-WT_step1	0.180442	0.584105	FALSE
A0A0H2XKD9	srrB	Sensor protein SrrB	Soluble	WT_step2-WT_step1	0.0828406	0.848416	FALSE
A0A0H2XHH4	SAUSA300_0769	Putative lipoprotein	Soluble	WT_step2-WT_step1	-0.396689	0.585546	FALSE
A0A0H2XGK7	SAUSA300_0236	PTS system, IIBC components	Soluble	WT_step2-WT_step1	-0.0782573	0.856913	FALSE
A0A0H2XGF2	uppS	Isoprenyl transferase	Soluble	WT_step2-WT_step1	0.0815997	0.860491	FALSE
A0A0H2XGI9	SAUSA300_1624	MutT/nudix family protein	Soluble	WT_step2-WT_step1	0.0765325	0.861022	FALSE
A0A0H2XET0	SAUSA300_0706	Putative osmoprotectant ABC transporter, ATP-binding protein	Soluble	WT_step2-WT_step1	-0.077963	0.861263	FALSE
A0A0H2XFA9	glmS	Glutamine--fructose-6-phosphate aminotransferase [isomerizing]	Soluble	WT_step2-WT_step1	-0.244749	0.58905	FALSE
A0A0H2XGB6	SAUSA300_2358	ABC transporter, permease protein	Soluble	WT_step2-WT_step1	-0.0717947	0.86898	FALSE
A0A0H2XFY5	SAUSA300_2552	Citrate transporter, permease protein	Soluble	WT_step2-WT_step1	-0.0719881	0.872978	FALSE
A0A0H2XGI0	recN	DNA repair protein RecN	Soluble	WT_step2-WT_step1	-0.297423	0.590481	FALSE
Q2FIN9	hpf	Ribosome hibernation promotion factor	Soluble	WT_step2-WT_step1	0.25337	0.590576	FALSE
A0A0H2XH82	SAUSA300_0372	Putative lipoprotein	Soluble	WT_step2-WT_step1	0.210123	0.59091	FALSE
Q2FF19	atpE	ATP synthase subunit c	Soluble	WT_step2-WT_step1	0.0671546	0.877316	FALSE
Q2FJ29	argS	Arginine--tRNA ligase	Soluble	WT_step2-WT_step1	-0.179909	0.591366	FALSE
A0A0H2XJ22	srtA	Sortase	Soluble	WT_step2-WT_step1	-0.180147	0.591384	FALSE
A0A0H2XIS2	ilvE	Branched-chain-amino-acid aminotransferase	Soluble	WT_step2-WT_step1	-0.196914	0.591968	FALSE
A0A0H2XJV8	SAUSA300_0014	Cyclic-di-AMP phosphodiesterase	Soluble	WT_step2-WT_step1	-0.382033	0.592128	FALSE
Q2FEG2	hutG	Formimidoylglutamase	Soluble	WT_step2-WT_step1	0.0636577	0.884648	FALSE
Q2FFK6	SAUSA300_1870	UPF0421 protein SAUSA300_1870	Soluble	WT_step2-WT_step1	-0.0593208	0.891397	FALSE
A0A0H2XG62	SAUSA300_1118	Alkaline shock protein 23	Soluble	WT_step2-WT_step1	0.0652549	0.891862	FALSE
A0A0H2XK79	SAUSA300_0707	Osmoprotectant ABC transporter, permease	Soluble	WT_step2-WT_step1	-0.175814	0.594536	FALSE
A0A0H2XES0	SAUSA300_0631	Putative nucleoside transporter	Soluble	WT_step2-WT_step1	0.0558591	0.899649	FALSE
A0A0H2XGV4	SAUSA300_1674	Serine protease HtrA-like	Soluble	WT_step2-WT_step1	-0.197819	0.594827	FALSE
Q2FH87	mscL	Large-conductance mechanosensitive channel	Soluble	WT_step2-WT_step1	0.0645924	0.900829	FALSE
A0A0H2XHE4	SAUSA300_1867	Uncharacterized protein	Soluble	WT_step2-WT_step1	0.0524167	0.903783	FALSE
A0A0H2XH27	SAUSA300_1180	HEPN domain-containing protein	Soluble	WT_step2-WT_step1	0.0497775	0.908607	FALSE
Q2FJ70	SAUSA300_0555	3-hexulose-6-phosphate synthase	Soluble	WT_step2-WT_step1	0.0487256	0.910979	FALSE
A0A0H2XIE3	SAUSA300_0552	Bacillithiol biosynthesis deacetylase BshB2	Soluble	WT_step2-WT_step1	-0.0553272	0.911577	FALSE
A0A0H2XGA8	SAUSA300_0106	Putative drug transporter	Soluble	WT_step2-WT_step1	0.047867	0.912022	FALSE
A0A0H2XER0	SAUSA300_1324	Probable queuosine precursor transporter	Soluble	WT_step2-WT_step1	0.0463377	0.918514	FALSE
A0A0H2XHJ7	brnQ	Branched-chain amino acid transport system carrier protein	Soluble	WT_step2-WT_step1	0.0433459	0.920572	FALSE
A0A0H2XJE5	SAUSA300_2097	NAD(P)-bd_dom domain-containing protein	Soluble	WT_step2-WT_step1	-0.177636	0.597868	FALSE
Q2FGX3	ndk	Nucleoside diphosphate kinase	Soluble	WT_step2-WT_step1	-0.175882	0.597894	FALSE
A0A0H2XFT2	SAUSA300_1240	UPF0154 protein SAUSA300_1240	Soluble	WT_step2-WT_step1	-0.0391141	0.927992	FALSE
A0A0H2XK78	SAUSA300_0208	Putative maltose ABC transporter, ATP-binding protein	Soluble	WT_step2-WT_step1	-0.0379574	0.93021	FALSE
A0A0H2XFE4	SAUSA300_2504	Acyltransferase	Soluble	WT_step2-WT_step1	-0.181659	0.59945	FALSE
A0A0H2XEG2	SAUSA300_2405	Putative membrane protein	Soluble	WT_step2-WT_step1	0.0330379	0.939218	FALSE
A0A0H2XH81	SAUSA300_2332	Heat shock protein	Soluble	WT_step2-WT_step1	0.0337496	0.943094	FALSE
Q2FFI4	SAUSA300_1892	UPF0316 protein SAUSA300_1892	Soluble	WT_step2-WT_step1	-0.0270245	0.950362	FALSE
Q2FFN1	hemL2	Glutamate-1-semialdehyde 2,1-aminomutase 2	Soluble	WT_step2-WT_step1	-0.0227103	0.958237	FALSE
A0A0H2XIH0	SAUSA300_0230	Putative membrane protein	Soluble	WT_step2-WT_step1	0.0223618	0.958915	FALSE
A0A0H2XF25	SAUSA300_2449	Putative transporter	Soluble	WT_step2-WT_step1	-0.0189199	0.968196	FALSE
A0A0H2XDP9	SAUSA300_2357	ABC transporter, ATP-binding protein	Soluble	WT_step2-WT_step1	0.0150472	0.973946	FALSE
Q2FJB8	ctsR	Transcriptional regulator CtsR	Soluble	WT_step2-WT_step1	0.0138449	0.974958	FALSE
A0A0H2XKH2	SAUSA300_2448	Putative membrane protein	Soluble	WT_step2-WT_step1	-0.0128804	0.976371	FALSE
Q2FE21	SAUSA300_2422	Uncharacterized oxidoreductase SAUSA300_2422	Soluble	WT_step2-WT_step1	-0.0144228	0.976465	FALSE
Q2FH63	trpA	Tryptophan synthase alpha chain	Soluble	WT_step2-WT_step1	0.0130352	0.977412	FALSE
Q2FFH9	sdcS	Sodium-dependent dicarboxylate transporter SdcS	Soluble	WT_step2-WT_step1	-0.0129632	0.977504	FALSE
A0A0H2XFJ7	SAUSA300_2133	Transporter gate domain protein	Soluble	WT_step2-WT_step1	0.173407	0.60229	FALSE
A0A0H2XDR0	SAUSA300_2126	Drug resistance transporter, EmrB/QacA subfamily	Soluble	WT_step2-WT_step1	-0.00604817	0.9895	FALSE
Q2FEZ3	pdp	Pyrimidine-nucleoside phosphorylase	Soluble	WT_step2-WT_step1	0.00286433	0.99497	FALSE
A0A0H2XGU4	SAUSA300_2125	Iron-sulfur cluster carrier protein	Soluble	WT_step2-WT_step1	-0.000961481	0.998306	FALSE
A0A0H2XGB8	SAUSA300_0303	Putative lipoprotein	Soluble	WT_step2-WT_step1	-0.189653	0.603575	FALSE
A0A0H2XK42	SAUSA300_2359	Amino acid ABC transporter, amino acid-binding protein	Soluble	WT_step2-WT_step1	0.173778	0.604554	FALSE
Q2FG62	clpX	ATP-dependent Clp protease ATP-binding subunit ClpX	Soluble	WT_step2-WT_step1	-0.170008	0.605182	FALSE
Q2FID4	SAUSA300_0844	Type II NADH:quinone oxidoreductase	Soluble	WT_step2-WT_step1	-0.179953	0.605681	FALSE
Q2FIM6	whiA	Probable cell division protein WhiA	Soluble	WT_step2-WT_step1	0.409268	0.608185	FALSE
A0A0H2XFL7	SAUSA300_0308	Putative hemin transport system permease protein HrtB	Soluble	WT_step2-WT_step1	0.172155	0.616639	FALSE
A0A0H2XGS8	SAUSA300_1792	Uncharacterized protein	Soluble	WT_step2-WT_step1	0.523618	0.617253	FALSE
Q2FHK0	rpsP	30S ribosomal protein S16	Soluble	WT_step2-WT_step1	-0.245824	0.620864	FALSE
A0A0H2XFE3	SAUSA300_1247	Uncharacterized protein	Soluble	WT_step2-WT_step1	0.209556	0.622748	FALSE
A0A0H2XKI5	SAUSA300_1479	Transposon-related protein	Soluble	WT_step2-WT_step1	-0.159541	0.623276	FALSE
Q2FH96	guaC	GMP reductase	Soluble	WT_step2-WT_step1	-0.170839	0.623633	FALSE
Q2FHG3	rnj2	Ribonuclease J 2	Soluble	WT_step2-WT_step1	-0.181441	0.623869	FALSE
Q2FJC3	lysS	Lysine--tRNA ligase	Soluble	WT_step2-WT_step1	-0.162904	0.627768	FALSE
Q2FII7	gcvH	Glycine cleavage system H protein	Soluble	WT_step2-WT_step1	-0.170384	0.627827	FALSE
A0A0H2XF63	SAUSA300_1906	Uncharacterized protein	Soluble	WT_step2-WT_step1	-0.163316	0.627896	FALSE
Q2FEV0	asp23	Alkaline shock protein 23	Soluble	WT_step2-WT_step1	0.181868	0.628982	FALSE
Q2FHI8	topA	DNA topoisomerase 1	Soluble	WT_step2-WT_step1	-0.393281	0.630217	FALSE
A0A0H2XHW1	SAUSA300_0620	ABC transporter ATP-binding protein	Soluble	WT_step2-WT_step1	0.170555	0.631009	FALSE
A0A0H2XI84	trpE	Anthranilate synthase component I	Soluble	WT_step2-WT_step1	0.187633	0.631019	FALSE
Q2FIG2	SAUSA300_0816	UPF0337 protein SAUSA300_0816	Soluble	WT_step2-WT_step1	-0.323838	0.631853	FALSE
A0A0H2XHX8	SAUSA300_0980	Putative membrane protein	Soluble	WT_step2-WT_step1	0.304345	0.635773	FALSE
Q2FG95	lytH	Probable cell wall amidase LytH	Soluble	WT_step2-WT_step1	0.156619	0.635865	FALSE
A0A0H2XGB2	SAUSA300_1495	Uncharacterized protein	Soluble	WT_step2-WT_step1	-0.494907	0.636392	FALSE
A0A0H2XE09	SAUSA300_2112	YbbR-like protein	Soluble	WT_step2-WT_step1	0.153043	0.639073	FALSE
Q2FIP8	pepT	Peptidase T	Soluble	WT_step2-WT_step1	0.156648	0.639211	FALSE
Q2FFY7	SAUSA300_1697	Putative dipeptidase SAUSA300_1697	Soluble	WT_step2-WT_step1	-0.215563	0.640658	FALSE
Q2FGE8	rpsU	30S ribosomal protein S21	Soluble	WT_step2-WT_step1	0.247057	0.641329	FALSE
A0A0H2XH52	SAUSA300_1804	Glucosamine-6-phosphate isomerase	Soluble	WT_step2-WT_step1	0.17377	0.642697	FALSE
A0A0H2XEG5	SAUSA300_0486	Polyribonucleotide nucleotidyltransferase	Soluble	WT_step2-WT_step1	0.170483	0.645399	FALSE
Q2FG80	rplU	50S ribosomal protein L21	Soluble	WT_step2-WT_step1	-0.258728	0.646669	FALSE
A0A0H2XHZ1	SAUSA300_0070	Putative lysophospholipase	Soluble	WT_step2-WT_step1	-0.152872	0.646704	FALSE
Q2FGJ3	efp	Elongation factor P	Soluble	WT_step2-WT_step1	-0.221262	0.646948	FALSE
Q2FHD8	glpD	Aerobic glycerol-3-phosphate dehydrogenase	Soluble	WT_step2-WT_step1	0.26533	0.64842	FALSE
Q2FEN8	rpsJ	30S ribosomal protein S10	Soluble	WT_step2-WT_step1	0.158305	0.648875	FALSE
A0A0H2XF16	SAUSA300_2299	Multidrug resistance protein A, drug resistance transporter	Soluble	WT_step2-WT_step1	-0.151204	0.649822	FALSE
A0A0H2XED3	SAUSA300_0649	DUF47 domain-containing protein	Soluble	WT_step2-WT_step1	-0.182244	0.649899	FALSE
Q2FEE1	tcaA	Membrane-associated protein TcaA	Soluble	WT_step2-WT_step1	-0.203574	0.650432	FALSE
A0A0H2XIA8	pyrC	Dihydroorotase	Soluble	WT_step2-WT_step1	0.173002	0.651766	FALSE
A0A0H2XHU6	dat	D-alanine aminotransferase	Soluble	WT_step2-WT_step1	-0.147189	0.652963	FALSE
Q2FJG3	SAUSA300_0453	Nucleoid-associated protein SAUSA300_0453	Soluble	WT_step2-WT_step1	-0.220068	0.653145	FALSE
A0A0H2XFG6	SAUSA300_1698	YtxH domain-containing protein	Soluble	WT_step2-WT_step1	-0.207794	0.653483	FALSE
Q2FJI9	dabA	Probable inorganic carbon transporter subunit DabA	Soluble	WT_step2-WT_step1	0.164923	0.654036	FALSE
Q2FF10	prfA	Peptide chain release factor 1	Soluble	WT_step2-WT_step1	-0.161155	0.656987	FALSE
Q2FGB6	greA	Transcription elongation factor GreA	Soluble	WT_step2-WT_step1	-0.267677	0.65846	FALSE
A0A0H2XIE1	sucD	Succinate--CoA ligase [ADP-forming] subunit alpha	Soluble	WT_step2-WT_step1	-0.174591	0.66409	FALSE
Q2FJB2	gltX	Glutamate--tRNA ligase	Soluble	WT_step2-WT_step1	-0.146641	0.668228	FALSE
A0A0H2XJG9	SAUSA300_1684	Smooth muscle caldesmon	Soluble	WT_step2-WT_step1	0.167688	0.668724	FALSE
Q2FIM0	pgk	Phosphoglycerate kinase	Soluble	WT_step2-WT_step1	-0.205679	0.670481	FALSE
A0A0H2XGY0	sufD	FeS assembly protein SufD	Soluble	WT_step2-WT_step1	-0.166908	0.672643	FALSE
Q2FER3	rpsM	30S ribosomal protein S13	Soluble	WT_step2-WT_step1	0.186205	0.673426	FALSE
Q2FEJ8	sarR	HTH-type transcriptional regulator SarR	Soluble	WT_step2-WT_step1	-0.386262	0.675035	FALSE
Q2FDQ7	ldh2	L-lactate dehydrogenase 2	Soluble	WT_step2-WT_step1	0.240526	0.676053	FALSE
Q2FI15	folD	Bifunctional protein FolD	Soluble	WT_step2-WT_step1	-0.202035	0.678673	FALSE
Q2FEN9	rplC	50S ribosomal protein L3	Soluble	WT_step2-WT_step1	-0.181668	0.680032	FALSE
Q2FFJ6	gatB	Aspartyl/glutamyl-tRNA(Asn/Gln) amidotransferase subunit B	Soluble	WT_step2-WT_step1	0.134053	0.68409	FALSE
A0A0H2XGT6	SAUSA300_2418	Uncharacterized protein	Soluble	WT_step2-WT_step1	-0.179064	0.685297	FALSE
A0A0H2XKL1	glpT	Glycerol-3-phosphate transporter	Soluble	WT_step2-WT_step1	-0.13392	0.686147	FALSE
Q2FJ92	tuf	Elongation factor Tu	Soluble	WT_step2-WT_step1	0.18013	0.687199	FALSE
Q2FEP0	rplD	50S ribosomal protein L4	Soluble	WT_step2-WT_step1	0.18522	0.690093	FALSE
A0A0H2XHC5	dltB	Teichoic acid D-alanyltransferase	Soluble	WT_step2-WT_step1	-0.131171	0.690329	FALSE
A0A0H2XER4	SAUSA300_2213	AcrB/AcrD/AcrF family protein	Soluble	WT_step2-WT_step1	-0.137652	0.690916	FALSE
Q2FK73	ptsG	PTS system glucose-specific EIICBA component	Soluble	WT_step2-WT_step1	-0.145184	0.69193	FALSE
A0A0H2XKC5	SAUSA300_0630	ABC transporter, ATP-binding protein	Soluble	WT_step2-WT_step1	0.313777	0.6951	FALSE
Q2FIE3	dltA	D-alanine--D-alanyl carrier protein ligase	Soluble	WT_step2-WT_step1	0.126836	0.696833	FALSE
A0A0H2XHT0	SAUSA300_2453	ABC transporter, ATP-binding protein	Soluble	WT_step2-WT_step1	-0.127597	0.697646	FALSE
A0A0H2XHM3	opuCa	Glycine betaine/carnitine/choline ABC transporter ATP-binding protein	Soluble	WT_step2-WT_step1	-0.214694	0.704366	FALSE
A0A0H2XEI1	SAUSA300_1236	CAP domain-containing protein	Soluble	WT_step2-WT_step1	0.150783	0.707565	FALSE
A0A0H2XG58	SAUSA300_2403	Putative lipoprotein	Soluble	WT_step2-WT_step1	-0.128529	0.709259	FALSE
Q2FG88	tgt	Queuine tRNA-ribosyltransferase	Soluble	WT_step2-WT_step1	-0.122346	0.710413	FALSE
Q2FJJ6	SAUSA300_0419	Uncharacterized lipoprotein SAUSA300_0419	Soluble	WT_step2-WT_step1	-0.275815	0.712709	FALSE
A0A0H2XI09	SAUSA300_0687	Putative hemolysin	Soluble	WT_step2-WT_step1	-0.142505	0.712736	FALSE
A0A0H2XHI3	SAUSA300_1007	Inositol monophosphatase family protein	Soluble	WT_step2-WT_step1	0.140147	0.713708	FALSE
Q2FJ94	rpsG	30S ribosomal protein S7	Soluble	WT_step2-WT_step1	0.128826	0.714898	FALSE
A0A0H2XFU6	SAUSA300_2624	Putative membrane protein	Soluble	WT_step2-WT_step1	-0.118596	0.718249	FALSE
Q2FEF1	fni	Isopentenyl-diphosphate delta-isomerase	Soluble	WT_step2-WT_step1	0.165819	0.718454	FALSE
A0A0H2XGS0	SAUSA300_1336	Uncharacterized protein	Soluble	WT_step2-WT_step1	-0.121237	0.718694	FALSE
A0A0H2XFL4	SAUSA300_1020	Glycerophosphoryl diester phosphodiesterase family protein	Soluble	WT_step2-WT_step1	0.26464	0.720397	FALSE
Q2FF22	atpA	ATP synthase subunit alpha	Soluble	WT_step2-WT_step1	-0.117913	0.721736	FALSE
A0A0H2XDI6	SAUSA300_0406	Putative restriction/modification system specificity protein	Soluble	WT_step2-WT_step1	-0.402121	0.723708	FALSE
A0A0H2XK24	cysE	Serine acetyltransferase	Soluble	WT_step2-WT_step1	0.119627	0.723853	FALSE
A0A0H2XGZ0	thiD	Phosphomethylpyrimidine kinase	Soluble	WT_step2-WT_step1	-0.18317	0.724773	FALSE
Q2FHI0	pyrH	Uridylate kinase	Soluble	WT_step2-WT_step1	-0.159176	0.725114	FALSE
Q2FH66	trpC	Indole-3-glycerol phosphate synthase	Soluble	WT_step2-WT_step1	-0.112739	0.725301	FALSE
Q2FI07	purM	Phosphoribosylformylglycinamidine cyclo-ligase	Soluble	WT_step2-WT_step1	-0.157305	0.726875	FALSE
A0A0H2XJ93	SAUSA300_2148	Alpha/beta hydrolase	Soluble	WT_step2-WT_step1	-0.142255	0.729294	FALSE
Q2FG27	ackA	Acetate kinase	Soluble	WT_step2-WT_step1	-0.126524	0.732441	FALSE
A0A0H2XH66	opp-1A	Oligopeptide permease, peptide-binding protein	Soluble	WT_step2-WT_step1	0.113269	0.73255	FALSE
Q2FHN5	carB	Carbamoyl-phosphate synthase large chain	Soluble	WT_step2-WT_step1	-0.115746	0.732727	FALSE
A0A0H2XJR2	SAUSA300_1369	Pyridine nucleotide-disulfide oxidoreductase	Soluble	WT_step2-WT_step1	-0.122058	0.734214	FALSE
A0A0H2XH32	SAUSA300_0911	Transporter, monovalent cation:proton antiporter-2 (CPA2) family protein	Soluble	WT_step2-WT_step1	0.118805	0.735074	FALSE
Q2FHU3	pheS	Phenylalanine--tRNA ligase alpha subunit	Soluble	WT_step2-WT_step1	-0.112308	0.736972	FALSE
Q2FGF8	glyQS	Glycine--tRNA ligase	Soluble	WT_step2-WT_step1	-0.115614	0.737634	FALSE
Q2FER6	rplQ	50S ribosomal protein L17	Soluble	WT_step2-WT_step1	0.168867	0.738545	FALSE
Q2FF24	atpD	ATP synthase subunit beta	Soluble	WT_step2-WT_step1	0.112473	0.739458	FALSE
Q2FF36	yidC	Membrane protein insertase YidC	Soluble	WT_step2-WT_step1	-0.108319	0.744524	FALSE
A0A0H2XEB7	SAUSA300_0729	Integral membrane protein	Soluble	WT_step2-WT_step1	0.107497	0.745894	FALSE
Q2FEP5	rpsC	30S ribosomal protein S3	Soluble	WT_step2-WT_step1	-0.10472	0.748246	FALSE
A0A0H2XEA7	spsB	Signal peptidase I	Soluble	WT_step2-WT_step1	-0.108799	0.748749	FALSE
A0A0H2XEK9	fumC	Fumarate hydratase class II	Soluble	WT_step2-WT_step1	-0.101785	0.750851	FALSE
Q2FJM8	xpt	Xanthine phosphoribosyltransferase	Soluble	WT_step2-WT_step1	-0.180572	0.750908	FALSE
A0A0H2XEX9	purK	N5-carboxyaminoimidazole ribonucleotide synthase	Soluble	WT_step2-WT_step1	-0.1154	0.751105	FALSE
Q2FH20	murG	UDP-N-acetylglucosamine--N-acetylmuramyl-(pentapeptide) pyrophosphoryl-undecaprenol N-acetylglucosamine transferase	Soluble	WT_step2-WT_step1	0.282811	0.752461	FALSE
A0A0H2XGD7	pfkA	ATP-dependent 6-phosphofructokinase	Soluble	WT_step2-WT_step1	-0.116151	0.753513	FALSE
A0A0H2XHV2	opuD	Glycine betaine transporter opuD	Soluble	WT_step2-WT_step1	-0.131444	0.754136	FALSE
Q2FEQ8	rplO	50S ribosomal protein L15	Soluble	WT_step2-WT_step1	-0.128517	0.754889	FALSE
Q2FJM6	guaB	Inosine-5'-monophosphate dehydrogenase	Soluble	WT_step2-WT_step1	-0.133376	0.755476	FALSE
A0A0H2XG28	ychF	Ribosome-binding ATPase YchF	Soluble	WT_step2-WT_step1	0.12142	0.757234	FALSE
A0A0H2XHF1	rnr	Ribonuclease R	Soluble	WT_step2-WT_step1	0.186706	0.758423	FALSE
Q2FG58	rplT	50S ribosomal protein L20	Soluble	WT_step2-WT_step1	0.118001	0.760088	FALSE
Q2FEQ1	rplE	50S ribosomal protein L5	Soluble	WT_step2-WT_step1	0.0984082	0.761404	FALSE
Q2FI17	qoxA	Probable quinol oxidase subunit 2	Soluble	WT_step2-WT_step1	-0.0981203	0.768142	FALSE
A0A0H2XFR7	clpB	Chaperone protein ClpB	Soluble	WT_step2-WT_step1	0.10691	0.768506	FALSE
A0A0H2XH57	SAUSA300_1787	HIT family protein	Soluble	WT_step2-WT_step1	0.212915	0.773025	FALSE
A0A0H2XIC6	rpsA	30S ribosomal protein S1	Soluble	WT_step2-WT_step1	-0.118061	0.773215	FALSE
Q2FIF6	SAUSA300_0822	UPF0051 protein SAUSA300_0822	Soluble	WT_step2-WT_step1	-0.156136	0.77414	FALSE
Q2FF59	rsbW	Serine-protein kinase RsbW	Soluble	WT_step2-WT_step1	0.0956496	0.776117	FALSE
A0A0H2XG53	SAUSA300_0668	DUF1014-domain-containing protein	Soluble	WT_step2-WT_step1	0.131709	0.777244	FALSE
A0A0H2XEX3	SAUSA300_0982	DUF697 domain-containing protein	Soluble	WT_step2-WT_step1	-0.16967	0.777968	FALSE
Q2FG97	aspS	Aspartate--tRNA ligase	Soluble	WT_step2-WT_step1	-0.122767	0.778275	FALSE
A0A0H2XHN7	SAUSA300_1651	CBS domain protein	Soluble	WT_step2-WT_step1	0.219744	0.779172	FALSE
Q2FIQ3	murB	UDP-N-acetylenolpyruvoylglucosamine reductase	Soluble	WT_step2-WT_step1	-0.132321	0.781038	FALSE
Q2FGY6	asnS	Asparagine--tRNA ligase	Soluble	WT_step2-WT_step1	-0.091386	0.782374	FALSE
A0A0H2XJC7	SAUSA300_1557	Hydrolase, HAD-superfamily, subfamily IIIA	Soluble	WT_step2-WT_step1	0.271501	0.782808	FALSE
A0A0H2XI11	phoH	Phosphate starvation-induced protein, PhoH family	Soluble	WT_step2-WT_step1	0.0972526	0.789043	FALSE
Q2FIM8	SAUSA300_0748	Nucleotide-binding protein SAUSA300_0748	Soluble	WT_step2-WT_step1	0.117406	0.791192	FALSE
A0A0H2XHU3	dnaN	Beta sliding clamp	Soluble	WT_step2-WT_step1	0.110067	0.792584	FALSE
Q2FF43	ddl	D-alanine--D-alanine ligase	Soluble	WT_step2-WT_step1	0.106877	0.793206	FALSE
A0A0H2XEA1	SAUSA300_0798	Lipoprotein	Soluble	WT_step2-WT_step1	-0.086947	0.793529	FALSE
A0A0H2XHK0	sirA	Iron compound ABC transporter, iron compound-binding protein SirA	Soluble	WT_step2-WT_step1	-0.0897532	0.796315	FALSE
A0A0H2XIC0	SAUSA300_1720	Uncharacterized protein	Soluble	WT_step2-WT_step1	-0.261662	0.796623	FALSE
A0A0H2XDI1	SAUSA300_2351	Zn-binding lipoprotein adcA-like protein	Soluble	WT_step2-WT_step1	-0.0823496	0.798152	FALSE
A0A0H2XJ17	SAUSA300_0566	Amino acid permease	Soluble	WT_step2-WT_step1	-0.0905502	0.800953	FALSE
A0A0H2XJ69	SAUSA300_2298	Multidrug resistance protein B, drug resistance transporter	Soluble	WT_step2-WT_step1	0.080796	0.801299	FALSE
Q2FJA0	rplL	50S ribosomal protein L7/L12	Soluble	WT_step2-WT_step1	-0.102604	0.801626	FALSE
Q2FJ93	fusA	Elongation factor G	Soluble	WT_step2-WT_step1	-0.116096	0.80221	FALSE
A0A0H2XEM3	atpG	ATP synthase gamma chain	Soluble	WT_step2-WT_step1	0.0815036	0.804486	FALSE
A0A0H2XFS1	SAUSA300_0079	Putative lipoprotein	Soluble	WT_step2-WT_step1	-0.08255	0.805203	FALSE
Q2FJB0	cysS	Cysteine--tRNA ligase	Soluble	WT_step2-WT_step1	-0.132084	0.805726	FALSE
Q2FIX0	SAUSA300_0655	Probable transcriptional regulatory protein SAUSA300_0655	Soluble	WT_step2-WT_step1	-0.0810534	0.806131	FALSE
A0A0H2XGP3	murA	UDP-N-acetylglucosamine 1-carboxyvinyltransferase	Soluble	WT_step2-WT_step1	0.0824066	0.806141	FALSE
Q2FJ95	rpsL	30S ribosomal protein S12	Soluble	WT_step2-WT_step1	-0.0914311	0.807275	FALSE
A0A0H2XE54	SAUSA300_1552	bis(5'-nucleosyl)-tetraphosphatase (symmetrical)	Soluble	WT_step2-WT_step1	0.084659	0.809715	FALSE
A0A0H2XI48	SAUSA300_0618	ABC transporter, substrate-binding protein	Soluble	WT_step2-WT_step1	-0.0810982	0.812028	FALSE
A0A0H2XHS2	icd	Isocitrate dehydrogenase [NADP]	Soluble	WT_step2-WT_step1	0.115479	0.812189	FALSE
A0A0H2XFS3	SAUSA300_2354	Putative lipoprotein	Soluble	WT_step2-WT_step1	0.120603	0.812329	FALSE
Q2FHL4	rpmB	50S ribosomal protein L28	Soluble	WT_step2-WT_step1	-0.0923539	0.812676	FALSE
A0A0H2XGA1	SAUSA300_2251	6-phosphogluconate dehydrogenase, decarboxylating	Soluble	WT_step2-WT_step1	0.0856316	0.81359	FALSE
Q2FK29	ldh1	L-lactate dehydrogenase 1	Soluble	WT_step2-WT_step1	0.0860777	0.814592	FALSE
A0A0H2XIC4	SAUSA300_0383	DNA-binding protein	Soluble	WT_step2-WT_step1	-0.0896566	0.815011	FALSE
A0A0H2XHZ3	cbf1	Cmp-binding-factor 1	Soluble	WT_step2-WT_step1	-0.253691	0.816238	FALSE
A0A0H2XHV3	SAUSA300_1040	Cell division protein ZapA	Soluble	WT_step2-WT_step1	-0.123048	0.817208	FALSE
A0A0H2XGG1	gnd	6-phosphogluconate dehydrogenase, decarboxylating	Soluble	WT_step2-WT_step1	0.0969855	0.817464	FALSE
Q2FJA2	rplA	50S ribosomal protein L1	Soluble	WT_step2-WT_step1	0.104701	0.818163	FALSE
A0A0H2XGW7	SAUSA300_1492	Putative lipoprotein	Soluble	WT_step2-WT_step1	0.0845606	0.820464	FALSE
Q2FH64	trpB	Tryptophan synthase beta chain	Soluble	WT_step2-WT_step1	-0.113243	0.821743	FALSE
A0A0H2XFU7	aldA2	Aldehyde dehydrogenase	Soluble	WT_step2-WT_step1	0.173681	0.823227	FALSE
Q2FHJ3	sucC	Succinate--CoA ligase [ADP-forming] subunit beta	Soluble	WT_step2-WT_step1	-0.0741637	0.823592	FALSE
A0A0H2XGU3	SAUSA300_1859	Uncharacterized protein	Soluble	WT_step2-WT_step1	-0.0775592	0.828594	FALSE
A0A0H2XKD0	purE	N5-carboxyaminoimidazole ribonucleotide mutase	Soluble	WT_step2-WT_step1	-0.07875	0.828603	FALSE
A0A0H2XH50	menB	1,4-dihydroxy-2-naphthoyl-CoA synthase	Soluble	WT_step2-WT_step1	0.0991881	0.829498	FALSE
Q2FF16	upp	Uracil phosphoribosyltransferase	Soluble	WT_step2-WT_step1	0.118696	0.831554	FALSE
A0A0H2XDX7	SAUSA300_2385	Putative membrane protein	Soluble	WT_step2-WT_step1	0.138957	0.837047	FALSE
Q2FJA3	rplK	50S ribosomal protein L11	Soluble	WT_step2-WT_step1	0.0755874	0.8383	FALSE
A0A0H2XHG3	mqo	Probable malate:quinone oxidoreductase	Soluble	WT_step2-WT_step1	0.0982114	0.843787	FALSE
A0A0H2XKH0	SAUSA300_1797	Uncharacterized protein	Soluble	WT_step2-WT_step1	0.0838804	0.84407	FALSE
A0A0H2XGR4	polA	DNA polymerase I	Soluble	WT_step2-WT_step1	-0.220932	0.844529	FALSE
A0A0H2XI92	SAUSA300_1673	1-acyl-sn-glycerol-3-phosphate acyltransferases	Soluble	WT_step2-WT_step1	0.0627152	0.846744	FALSE
A0A0H2XK08	SAUSA300_2275	Oxidoreductase, short chain dehydrogenase/reductase family	Soluble	WT_step2-WT_step1	0.0922732	0.846768	FALSE
A0A0H2XIA9	secY	Protein translocase subunit SecY	Soluble	WT_step2-WT_step1	0.0929321	0.846901	FALSE
A0A0H2XJI8	lysP	Lysine-specific permease	Soluble	WT_step2-WT_step1	-0.0647933	0.84805	FALSE
Q2FF94	groES	Co-chaperonin GroES	Soluble	WT_step2-WT_step1	0.114315	0.848284	FALSE
A0A0H2XDE4	SAUSA300_0672	Transcriptional regulator, MarR family	Soluble	WT_step2-WT_step1	0.0667726	0.848978	FALSE
Q2FIL7	eno	Enolase	Soluble	WT_step2-WT_step1	-0.0653216	0.849297	FALSE
Q2FG83	obg	GTPase Obg	Soluble	WT_step2-WT_step1	-0.0931925	0.851215	FALSE
Q2FDR0	panB	3-methyl-2-oxobutanoate hydroxymethyltransferase	Soluble	WT_step2-WT_step1	-0.0734455	0.852539	FALSE
A0A0H2XI99	esxA	Type VII secretion system extracellular protein A	Soluble	WT_step2-WT_step1	0.0852505	0.853169	FALSE
Q2FEC8	SAUSA300_2315	Uncharacterized lipoprotein SAUSA300_2315	Soluble	WT_step2-WT_step1	0.0598619	0.854294	FALSE
Q2FEG1	lyrA	Lysostaphin resistance protein A	Soluble	WT_step2-WT_step1	-0.0663733	0.854452	FALSE
A0A0H2XJZ5	pbpA	Penicillin-binding protein 1	Soluble	WT_step2-WT_step1	-0.124783	0.855312	FALSE
Q2FI55	SAUSA300_0923	Serine protease HtrA-like	Soluble	WT_step2-WT_step1	0.0668205	0.857739	FALSE
A0A0H2XFW6	pyrD	Dihydroorotate dehydrogenase (quinone)	Soluble	WT_step2-WT_step1	0.139605	0.857815	FALSE
Q2FJA1	rplJ	50S ribosomal protein L10	Soluble	WT_step2-WT_step1	0.0691902	0.858033	FALSE
Q2FHG8	rbfA	Ribosome-binding factor A	Soluble	WT_step2-WT_step1	-0.0747329	0.858642	FALSE
A0A0H2XFE7	SAUSA300_0939	Glycosyl transferase, group 1 family protein	Soluble	WT_step2-WT_step1	-0.210532	0.85883	FALSE
Q2FHI3	codY	Global transcriptional regulator CodY	Soluble	WT_step2-WT_step1	-0.0717199	0.859075	FALSE
A0A0H2XG07	purA	Adenylosuccinate synthetase	Soluble	WT_step2-WT_step1	-0.0705477	0.859535	FALSE
Q2FEP2	rplB	50S ribosomal protein L2	Soluble	WT_step2-WT_step1	0.0590378	0.860015	FALSE
A0A0H2XHZ5	fba	Fructose-bisphosphate aldolase	Soluble	WT_step2-WT_step1	-0.0590288	0.860229	FALSE
Q2FJN4	ahpC	Alkyl hydroperoxide reductase C	Soluble	WT_step2-WT_step1	0.0773296	0.860266	FALSE
A0A0H2XHI8	SAUSA300_0913	Putative membrane protein	Soluble	WT_step2-WT_step1	0.058251	0.861037	FALSE
A0A0H2XHQ1	ftsA	Cell division protein FtsA	Soluble	WT_step2-WT_step1	0.0574671	0.862441	FALSE
A0A0H2XGB3	proC	Pyrroline-5-carboxylate reductase	Soluble	WT_step2-WT_step1	-0.086628	0.863109	FALSE
A0A0H2XI39	SAUSA300_2144	Alkaline shock response membrane anchor protein AmaP	Soluble	WT_step2-WT_step1	-0.0592223	0.863752	FALSE
A0A0H2XJK1	SAUSA300_0632	Uncharacterized protein	Soluble	WT_step2-WT_step1	0.0627536	0.864561	FALSE
A0A0H2XHL4	pta	Phosphate acetyltransferase	Soluble	WT_step2-WT_step1	-0.0805022	0.865018	FALSE
Q2FGF0	floA	Flotillin-like protein FloA	Soluble	WT_step2-WT_step1	0.0560372	0.86537	FALSE
Q2FER4	rpsK	30S ribosomal protein S11	Soluble	WT_step2-WT_step1	0.0541351	0.866024	FALSE
A0A0H2XH09	adk	Adenylate kinase	Soluble	WT_step2-WT_step1	0.0726686	0.866451	FALSE
A0A0H2XHY4	mecA	Penicillin-binding protein 2	Soluble	WT_step2-WT_step1	0.215906	0.866506	FALSE
A0A0H2XF86	moeA	Molybdopterin molybdenumtransferase	Soluble	WT_step2-WT_step1	-0.100887	0.867389	FALSE
A0A0H2XGW5	ftsH	ATP-dependent zinc metalloprotease FtsH	Soluble	WT_step2-WT_step1	0.061305	0.867543	FALSE
Q2FDE9	mnmG	tRNA uridine 5-carboxymethylaminomethyl modification enzyme MnmG	Soluble	WT_step2-WT_step1	0.0638482	0.868069	FALSE
A0A0H2XG16	clfA	Clumping factor A	Soluble	WT_step2-WT_step1	-0.0625292	0.868763	FALSE
A0A0H2XJ10	oppD	Oligopeptide ABC transporter, ATP-binding protein	Soluble	WT_step2-WT_step1	0.0603241	0.869199	FALSE
Q2FGE4	dnaJ	Chaperone protein DnaJ	Soluble	WT_step2-WT_step1	-0.053799	0.870513	FALSE
Q2FFV6	metK	S-adenosylmethionine synthase	Soluble	WT_step2-WT_step1	-0.0752518	0.871601	FALSE
Q2FI18	qoxB	Probable quinol oxidase subunit 1	Soluble	WT_step2-WT_step1	-0.0650769	0.872238	FALSE
Q2FKN8	walR	Transcriptional regulatory protein WalR	Soluble	WT_step2-WT_step1	0.0549587	0.873535	FALSE
A0A0H2XHM2	SAUSA300_1911	ABC transporter, ATP-binding protein	Soluble	WT_step2-WT_step1	-0.178514	0.877468	FALSE
A0A0H2XFQ9	SAUSA300_2215	Uncharacterized protein	Soluble	WT_step2-WT_step1	-0.0652283	0.87785	FALSE
A0A0H2XFY4	purF	Amidophosphoribosyltransferase	Soluble	WT_step2-WT_step1	-0.0731716	0.878022	FALSE
A0A0H2XJF4	fabF	3-oxoacyl-[acyl-carrier-protein] synthase 2	Soluble	WT_step2-WT_step1	0.0609095	0.879819	FALSE
Q2FF08	rpmE2	50S ribosomal protein L31 type B	Soluble	WT_step2-WT_step1	0.0560078	0.880486	FALSE
Q2FE81	gpmA	2,3-bisphosphoglycerate-dependent phosphoglycerate mutase	Soluble	WT_step2-WT_step1	-0.0527979	0.881453	FALSE
A0A0H2XHR8	SAUSA300_1856	Uncharacterized protein	Soluble	WT_step2-WT_step1	-0.0649684	0.88465	FALSE
Q2FG28	SAUSA300_1656	Putative universal stress protein SAUSA300_1656	Soluble	WT_step2-WT_step1	-0.0675282	0.885795	FALSE
A0A0H2XJ39	pbp3	Penicillin-binding protein 3	Soluble	WT_step2-WT_step1	0.063065	0.885927	FALSE
A0A0H2XGG5	pknB	non-specific serine/threonine protein kinase	Soluble	WT_step2-WT_step1	-0.132527	0.886137	FALSE
A0A0H2XG15	sufC	FeS assembly ATPase SufC	Soluble	WT_step2-WT_step1	-0.0554427	0.886268	FALSE
A0A0H2XFD9	lysA	Diaminopimelate decarboxylase	Soluble	WT_step2-WT_step1	-0.0461433	0.887425	FALSE
A0A0H2XJD2	SAUSA300_1155	Zinc metalloprotease	Soluble	WT_step2-WT_step1	0.0468236	0.888085	FALSE
Q2FHP8	sepF	Cell division protein SepF	Soluble	WT_step2-WT_step1	0.0450202	0.890105	FALSE
A0A0H2XFY1	msrR	Peptide methionine sulfoxide reductase regulator MsrR	Soluble	WT_step2-WT_step1	-0.0692782	0.890358	FALSE
Q2FHG4	pnp	Polyribonucleotide nucleotidyltransferase	Soluble	WT_step2-WT_step1	-0.0834477	0.892341	FALSE
A0A0H2XHA9	SAUSA300_1182	Pyruvate ferredoxin oxidoreductase, alpha subunit	Soluble	WT_step2-WT_step1	0.0623471	0.892921	FALSE
Q2FF95	groEL	Chaperonin GroEL	Soluble	WT_step2-WT_step1	0.0557419	0.89597	FALSE
A0A0H2XIX8	SAUSA300_0992	Putative lipoprotein	Soluble	WT_step2-WT_step1	0.0461664	0.898493	FALSE
A0A0H2XID2	metS	Methionine--tRNA ligase	Soluble	WT_step2-WT_step1	-0.0426925	0.899558	FALSE
Q2FG37	accD	Acetyl-coenzyme A carboxylase carboxyl transferase subunit beta	Soluble	WT_step2-WT_step1	-0.0398839	0.901372	FALSE
A0A0H2XGG7	SAUSA300_0601	Hydrolase, alpha/beta hydrolase fold family	Soluble	WT_step2-WT_step1	0.088807	0.901975	FALSE
A0A0H2XHD3	SAUSA300_1729	Uncharacterized protein	Soluble	WT_step2-WT_step1	-0.125687	0.903785	FALSE
A0A0H2XIW6	SAUSA300_0484	S4 domain-containing protein	Soluble	WT_step2-WT_step1	0.0587952	0.904128	FALSE
A0A0H2XHE1	SAUSA300_1509	Peptidase, rhomboid family	Soluble	WT_step2-WT_step1	-0.0377262	0.906551	FALSE
A0A0H2XGY9	modA	Molybdenum ABC transporter, molybdenum-binding protein ModA	Soluble	WT_step2-WT_step1	0.0370654	0.910658	FALSE
Q2FGW1	ebpS	Elastin-binding protein EbpS	Soluble	WT_step2-WT_step1	-0.0351952	0.912331	FALSE
Q2FEP1	rplW	50S ribosomal protein L23	Soluble	WT_step2-WT_step1	0.0399166	0.913969	FALSE
A0A0H2XIY9	moaB	Molybdenum cofactor biosynthesis protein B	Soluble	WT_step2-WT_step1	0.0461708	0.915662	FALSE
Q2FI09	purL	Phosphoribosylformylglycinamidine synthase subunit PurL	Soluble	WT_step2-WT_step1	-0.0370854	0.91698	FALSE
Q2FEQ3	rpsH	30S ribosomal protein S8	Soluble	WT_step2-WT_step1	0.0459021	0.919853	FALSE
A0A0H2XFJ8	pyrP	Uracil permease	Soluble	WT_step2-WT_step1	-0.0372266	0.920999	FALSE
Q2FHG9	infB	Translation initiation factor IF-2	Soluble	WT_step2-WT_step1	-0.0359141	0.922576	FALSE
Q2FH32	SAUSA300_1299	TelA-like protein SAUSA300_1299	Soluble	WT_step2-WT_step1	-0.0404521	0.923235	FALSE
A0A0H2XK58	ftsZ	Cell division protein FtsZ	Soluble	WT_step2-WT_step1	-0.045547	0.925493	FALSE
A0A0H2XH08	agrA	Accessory gene regulator protein A	Soluble	WT_step2-WT_step1	-0.0772831	0.92618	FALSE
A0A0H2XI10	SAUSA300_0549	Glycosyl transferase, group 1 family protein	Soluble	WT_step2-WT_step1	-0.0766899	0.926554	FALSE
A0A0H2XE01	rpoF	RNA polymerase sigma factor	Soluble	WT_step2-WT_step1	0.0347538	0.926924	FALSE
A0A0H2XIH6	tkt	Transketolase	Soluble	WT_step2-WT_step1	-0.0336931	0.927016	FALSE
Q2FHZ1	rnj1	Ribonuclease J 1	Soluble	WT_step2-WT_step1	-0.0318384	0.927709	FALSE
A0A0H2XHN2	SAUSA300_2102	Haloacid dehalogenase-like hydrolase	Soluble	WT_step2-WT_step1	-0.0335648	0.927963	FALSE
Q2FJB5	clpC	ATP-dependent Clp protease ATP-binding subunit ClpC	Soluble	WT_step2-WT_step1	-0.0401117	0.930319	FALSE
Q2FJ74	folE2	GTP cyclohydrolase FolE2	Soluble	WT_step2-WT_step1	-0.0316541	0.931458	FALSE
Q2FED3	SAUSA300_2310	Uncharacterized HTH-type transcriptional regulator SAUSA300_2310	Soluble	WT_step2-WT_step1	0.0604204	0.935098	FALSE
A0A0H2XEB0	SAUSA300_2136	Iron compound ABC transporter, iron compound-binding protein	Soluble	WT_step2-WT_step1	-0.0294315	0.935372	FALSE
A0A0H2XHU1	sdhA	Succinate dehydrogenase, flavoprotein subunit	Soluble	WT_step2-WT_step1	-0.0255128	0.936437	FALSE
Q2FG40	pyk	Pyruvate kinase	Soluble	WT_step2-WT_step1	-0.0373626	0.937899	FALSE
A0A0H2XGL3	potD	Spermidine/putrescine ABC transporter, spermidine/putrescine-binding protein	Soluble	WT_step2-WT_step1	-0.0249782	0.938782	FALSE
A0A0H2XHZ8	divIB	Cell division protein DivIB	Soluble	WT_step2-WT_step1	-0.0260164	0.939679	FALSE
A0A0H2XKM7	SAUSA300_0721	Transferrin receptor	Soluble	WT_step2-WT_step1	0.0548998	0.940966	FALSE
Q2FHK6	acpP	Acyl carrier protein	Soluble	WT_step2-WT_step1	-0.0322884	0.942067	FALSE
A0A0H2XF74	SAUSA300_2578	Putative phage infection protein	Soluble	WT_step2-WT_step1	-0.0230189	0.94297	FALSE
Q2FIN8	secA1	Protein translocase subunit SecA 1	Soluble	WT_step2-WT_step1	-0.0835504	0.944589	FALSE
A0A0H2XIJ5	oppA	Oligopeptide ABC transporter, substrate-binding protein	Soluble	WT_step2-WT_step1	-0.0275832	0.945446	FALSE
Q2FHU2	pheT	Phenylalanine--tRNA ligase beta subunit	Soluble	WT_step2-WT_step1	0.0232494	0.945717	FALSE
A0A0H2XFQ3	cysK	Cysteine synthase	Soluble	WT_step2-WT_step1	0.0226483	0.946704	FALSE
A0A0H2XI26	SAUSA300_0717	ribonucleoside-diphosphate reductase	Soluble	WT_step2-WT_step1	0.0208928	0.950522	FALSE
A0A0H2XFH8	pdhB	Pyruvate dehydrogenase E1 component, beta subunit	Soluble	WT_step2-WT_step1	0.0216483	0.951382	FALSE
A0A0H2XH31	SAUSA300_1808	Amino acid ABC transporter, permease/substrate-binding protein	Soluble	WT_step2-WT_step1	0.0202311	0.953194	FALSE
A0A0H2XGC3	hpt	Hypoxanthine phosphoribosyltransferase	Soluble	WT_step2-WT_step1	-0.0268556	0.955074	FALSE
Q2FJC1	pdxS	Pyridoxal 5'-phosphate synthase subunit PdxS	Soluble	WT_step2-WT_step1	0.0268978	0.955208	FALSE
A0A0H2XHQ0	SAUSA300_2259	Putative transcriptional regulator	Soluble	WT_step2-WT_step1	-0.0177496	0.956331	FALSE
A0A0H2XEF4	folB	7,8-dihydroneopterin aldolase	Soluble	WT_step2-WT_step1	0.0185633	0.958223	FALSE
A0A0H2XJD9	SAUSA300_1003	Uncharacterized protein	Soluble	WT_step2-WT_step1	-0.016795	0.95981	FALSE
A0A0H2XFZ7	SAUSA300_1785	Putative ABC transporter protein EcsB	Soluble	WT_step2-WT_step1	-0.0159737	0.960373	FALSE
A0A0H2XH01	ffh	Signal recognition particle protein	Soluble	WT_step2-WT_step1	-0.0196189	0.962982	FALSE
A0A0H2XHQ5	SAUSA300_1223	NERD domain-containing protein	Soluble	WT_step2-WT_step1	0.0332286	0.964854	FALSE
Q2FFQ5	prsA	Foldase protein PrsA	Soluble	WT_step2-WT_step1	-0.0138097	0.966027	FALSE
Q2FFI7	purB	Adenylosuccinate lyase	Soluble	WT_step2-WT_step1	0.0188891	0.967307	FALSE
A0A0H2XFD1	SAUSA300_2484	Hydroxymethylglutaryl-CoA synthase	Soluble	WT_step2-WT_step1	0.0167471	0.96799	FALSE
Q2FFM1	mgt	Monofunctional glycosyltransferase	Soluble	WT_step2-WT_step1	-0.0164616	0.968417	FALSE
Q2FHH5	proS	Proline--tRNA ligase	Soluble	WT_step2-WT_step1	0.0145698	0.97232	FALSE
A0A0H2XGH4	SAUSA300_2517	Amidohydrolase family protein	Soluble	WT_step2-WT_step1	0.0139952	0.972906	FALSE
A0A0H2XIJ1	SAUSA300_0912	Enoyl-[acyl-carrier-protein] reductase [NADPH]	Soluble	WT_step2-WT_step1	0.0164123	0.973218	FALSE
A0A0H2XH21	SAUSA300_1648	Putative NADP-dependent malic enzyme	Soluble	WT_step2-WT_step1	0.0116667	0.97437	FALSE
Q2FHI1	tsf	Elongation factor Ts	Soluble	WT_step2-WT_step1	0.0145441	0.975374	FALSE
A0A0H2XHM5	ftsK	DNA translocase FtsK	Soluble	WT_step2-WT_step1	0.0242358	0.977543	FALSE
Q2FER7	ecfA1	Energy-coupling factor transporter ATP-binding protein EcfA1	Soluble	WT_step2-WT_step1	0.00925285	0.980007	FALSE
A0A0H2XES4	SAUSA300_0716	Ribonucleoside-diphosphate reductase	Soluble	WT_step2-WT_step1	0.013872	0.980226	FALSE
Q2FFQ0	SAUSA300_1795	UPF0342 protein SAUSA300_1795	Soluble	WT_step2-WT_step1	-0.0117048	0.980894	FALSE
A0A0H2XIQ7	SAUSA300_2030	Putative membrane protein	Soluble	WT_step2-WT_step1	-0.00990003	0.981206	FALSE
A0A0H2XJ83	ftsY	Signal recognition particle receptor FtsY	Soluble	WT_step2-WT_step1	-0.0100832	0.981954	FALSE
A0A0H2XKA5	rpoD	RNA polymerase sigma factor SigA	Soluble	WT_step2-WT_step1	-0.0126013	0.982909	FALSE
Q2FJP8	rpsF	30S ribosomal protein S6	Soluble	WT_step2-WT_step1	-0.0103031	0.983845	FALSE
A0A0H2XFT9	SAUSA300_0437	Lipoprotein	Soluble	WT_step2-WT_step1	0.0164754	0.984436	FALSE
Q2FG72	valS	Valine--tRNA ligase	Soluble	WT_step2-WT_step1	-0.00633535	0.984628	FALSE
A0A0H2XI83	SAUSA300_1351	Zinc metallopeptidase	Soluble	WT_step2-WT_step1	-0.00696804	0.984971	FALSE
Q2FKP7	serS	Serine--tRNA ligase	Soluble	WT_step2-WT_step1	-0.00684397	0.98614	FALSE
Q2FI93	fabH	Beta-ketoacyl-[acyl-carrier-protein] synthase III	Soluble	WT_step2-WT_step1	-0.00650579	0.986159	FALSE
Q2FK15	tarI1	Ribitol-5-phosphate cytidylyltransferase 1	Soluble	WT_step2-WT_step1	0.00877547	0.986578	FALSE
Q2FEI5	SAUSA300_2258	Putative formate dehydrogenase SAUSA300_2258	Soluble	WT_step2-WT_step1	0.0100567	0.99177	FALSE
Q2FEP9	rplN	50S ribosomal protein L14	Soluble	WT_step2-WT_step1	-0.00317114	0.992872	FALSE
A0A0H2XE66	SAUSA300_1534	Uncharacterized protein	Soluble	WT_step2-WT_step1	0.00291896	0.993178	FALSE
Q2FFR1	traP	Signal transduction protein TRAP	Soluble	WT_step2-WT_step1	-0.00363031	0.994181	FALSE
Q2FF06	SAUSA300_2076	Putative aldehyde dehydrogenase	Soluble	WT_step2-WT_step1	-0.00194945	0.996131	FALSE
A0A0H2XFG0	SAUSA300_2235	Iron compound ABC transporter, iron compound-binding protein	Soluble	WT_step2-WT_step1	-0.00137101	0.99668	FALSE
A0A0H2XEQ2	zwf	Glucose-6-phosphate 1-dehydrogenase	Soluble	WT_step2-WT_step1	0.00136661	0.997128	FALSE
A0A0H2XII8	SAUSA300_0777	Cold shock protein CspA	Soluble	WT_step3-WT_step1	-1.23933	0.0096797	TRUE
Q2FGW7	der	GTPase Der	Soluble	WT_step3-WT_step1	1.11183	0.0220059	TRUE
A0A0H2XHC8	SAUSA300_0598	Putative iron compound ABC transporter, iron compound-binding protein	Soluble	WT_step3-WT_step1	-0.860399	0.0286478	FALSE
A0A0H2XFQ2	SAUSA300_0485	Cell-division initiation protein	Soluble	WT_step3-WT_step1	-0.842781	0.04092	FALSE
A0A0H2XHH5	SAUSA300_1478	Putative lipoprotein	Soluble	WT_step3-WT_step1	-0.813455	0.0487224	FALSE
Q2FEN9	rplC	50S ribosomal protein L3	Soluble	WT_step3-WT_step1	-0.824522	0.0531119	FALSE
A0A0H2XI32	pbp2	Penicillin binding protein 2	Soluble	WT_step3-WT_step1	-1.93384	0.0592491	FALSE
A0A0H2XJU8	SAUSA300_2100	Lytic regulatory protein	Soluble	WT_step3-WT_step1	-0.668284	0.0718829	FALSE
Q2FG61	tig	Trigger factor	Soluble	WT_step3-WT_step1	0.777348	0.0745859	FALSE
A0A0H2XGW3	ctpA	Probable CtpA-like serine protease	Soluble	WT_step3-WT_step1	-0.798929	0.0884567	FALSE
A0A0H2XH34	dltD	Protein DltD	Soluble	WT_step3-WT_step1	-0.605763	0.090798	FALSE
A0A0H2XEX8	SAUSA300_0754	DUF4887 domain-containing protein	Soluble	WT_step3-WT_step1	-0.685733	0.0919824	FALSE
Q2FJP6	rpsR	30S ribosomal protein S18	Soluble	WT_step3-WT_step1	-0.735862	0.0957539	FALSE
Q2FDQ4	fda	Fructose-bisphosphate aldolase class 1	Soluble	WT_step3-WT_step1	-0.748694	0.0984325	FALSE
Q2FHK9	plsX	Phosphate acyltransferase	Soluble	WT_step3-WT_step1	-0.691472	0.0987252	FALSE
A0A0H2XG49	bioA	Adenosylmethionine-8-amino-7-oxononanoate aminotransferase	Soluble	WT_step3-WT_step1	-0.549269	0.0996385	FALSE
Q2FGD8	rpsT	30S ribosomal protein S20	Soluble	WT_step3-WT_step1	-1.30974	0.101531	FALSE
A0A0H2XEN6	SAUSA300_1864	Putative membrane protein	Soluble	WT_step3-WT_step1	-0.50465	0.103796	FALSE
A0A0H2XHA0	SAUSA300_2094	EVE domain-containing protein	Soluble	WT_step3-WT_step1	1.80859	0.0442344	TRUE
A0A0H2XFG6	SAUSA300_1698	YtxH domain-containing protein	Soluble	WT_step3-WT_step1	-0.640849	0.110622	FALSE
A0A0H2XFZ6	SAUSA300_0958	Transcriptional regulator	Soluble	WT_step3-WT_step1	-0.633923	0.112265	FALSE
Q2FEQ0	rplX	50S ribosomal protein L24	Soluble	WT_step3-WT_step1	-1.03735	0.0520138	FALSE
A0A0H2XGV7	femA	Aminoacyltransferase FemA	Soluble	WT_step3-WT_step1	1.57045	0.0550701	FALSE
A0A0H2XFW2	SAUSA300_1652	Uncharacterized protein	Soluble	WT_step3-WT_step1	-0.595455	0.117801	FALSE
A0A0H2XJ08	ribE	Riboflavin synthase, alpha subunit	Soluble	WT_step3-WT_step1	-0.57514	0.119583	FALSE
A0A0H2XH73	SAUSA300_0644	Uncharacterized protein	Soluble	WT_step3-WT_step1	1.57569	0.0582593	FALSE
Q2FHI7	trmFO	Methylenetetrahydrofolate--tRNA-(uracil-5-)-methyltransferase TrmFO	Soluble	WT_step3-WT_step1	1.00429	0.0596772	FALSE
A0A0H2XDR6	parC	DNA topoisomerase 4 subunit A	Soluble	WT_step3-WT_step1	1.67079	0.059689	FALSE
Q2FHV1	isdA	Iron-regulated surface determinant protein A	Soluble	WT_step3-WT_step1	-0.483083	0.124038	FALSE
Q2FG09	tyrS	Tyrosine--tRNA ligase	Soluble	WT_step3-WT_step1	-0.618245	0.125984	FALSE
A0A0H2XFP6	SAUSA300_2400	Glutamyl-aminopeptidase	Soluble	WT_step3-WT_step1	-0.528888	0.127187	FALSE
A0A0H2XKA3	agrC	Accessory gene regulator protein C	Soluble	WT_step3-WT_step1	1.6644	0.0659039	FALSE
A0A0H2XHX1	SAUSA300_0247	Putative teichoic acid biosynthesis protein B	Soluble	WT_step3-WT_step1	1.38822	0.0676006	FALSE
A0A0H2XHY6	SAUSA300_0702	Urea amidolyase-related protein	Soluble	WT_step3-WT_step1	0.947206	0.0749439	FALSE
A0A0H2XGY2	SAUSA300_0814	Abortive infection bacteriophage resistance protein	Soluble	WT_step3-WT_step1	1.10471	0.0761022	FALSE
A0A0H2XF56	secF	Multifunctional fusion protein	Soluble	WT_step3-WT_step1	-0.509247	0.137529	FALSE
A0A0H2XGV5	SAUSA300_1800	Ribosomal large subunit pseudouridine synthase, RluD subfamily	Soluble	WT_step3-WT_step1	1.42639	0.0773124	FALSE
Q2FHV3	rpmF	50S ribosomal protein L32	Soluble	WT_step3-WT_step1	-0.987383	0.0785054	FALSE
A0A0H2XG68	SAUSA300_1969	Phi77 ORF011-like protein, phage transcriptional repressor	Soluble	WT_step3-WT_step1	1.11194	0.0797935	FALSE
A0A0H2XJJ7	sgtA	peptidoglycan glycosyltransferase	Soluble	WT_step3-WT_step1	1.34337	0.081542	FALSE
A0A0H2XFP2	tagX	Teichoic acid biosynthesis protein X	Soluble	WT_step3-WT_step1	1.24879	0.0821663	FALSE
A0A0H2XIC7	SAUSA300_2384	Putative Na+/H+ antiporter	Soluble	WT_step3-WT_step1	1.38664	0.0830807	FALSE
A0A0H2XEV3	SAUSA300_0283	Type VII secretion system protein EssC	Soluble	WT_step3-WT_step1	0.916586	0.0836451	FALSE
A0A0H2XEK5	fhuA	Ferrichrome transport ATP-binding protein fhuA	Soluble	WT_step3-WT_step1	1.7913	0.0843762	FALSE
A0A0H2XHZ8	divIB	Cell division protein DivIB	Soluble	WT_step3-WT_step1	-0.464668	0.144877	FALSE
A0A0H2XIR9	SAUSA300_2297	ABC transporter permease	Soluble	WT_step3-WT_step1	-0.521848	0.145699	FALSE
Q2FIL9	tpiA	Triosephosphate isomerase	Soluble	WT_step3-WT_step1	-0.557985	0.146211	FALSE
A0A0H2XHK0	sirA	Iron compound ABC transporter, iron compound-binding protein SirA	Soluble	WT_step3-WT_step1	-0.429365	0.146453	FALSE
A0A0H2XJG5	SAUSA300_2473	Uncharacterized protein	Soluble	WT_step3-WT_step1	0.992972	0.087974	FALSE
Q2FK70	murP	PTS system MurNAc-GlcNAc-specific EIIBC component	Soluble	WT_step3-WT_step1	-0.999628	0.0882741	FALSE
Q2FF45	cshA	DEAD-box ATP-dependent RNA helicase CshA	Soluble	WT_step3-WT_step1	1.3464	0.088449	FALSE
A0A0H2XHQ2	trxB	Thioredoxin reductase	Soluble	WT_step3-WT_step1	-0.478999	0.149784	FALSE
A0A0H2XGE1	SAUSA300_0361	ParB-like partition protein	Soluble	WT_step3-WT_step1	1.45268	0.0926355	FALSE
A0A0H2XHQ7	SAUSA300_2627	Sodium-dependent dicarboxylate transporter SdcS	Soluble	WT_step3-WT_step1	-0.825618	0.0927452	FALSE
A0A0H2XGA4	SAUSA300_1606	DUF4930 family protein	Soluble	WT_step3-WT_step1	1.48611	0.0932695	FALSE
A0A0H2XHM8	glnA	Glutamine synthetase	Soluble	WT_step3-WT_step1	-0.483816	0.152553	FALSE
A0A0H2XIQ1	SAUSA300_0517	Putative TrmH family tRNA/rRNA methyltransferase	Soluble	WT_step3-WT_step1	1.00221	0.0948704	FALSE
A0A0H2XG05	SAUSA300_0648	Putative hemin transport system permease protein HrtB	Soluble	WT_step3-WT_step1	1.39558	0.0949863	FALSE
A0A0H2XEL4	SAUSA300_1938	Phi77 ORF006-like protein, putative capsid protein	Soluble	WT_step3-WT_step1	-0.591966	0.153521	FALSE
A0A0H2XI37	SAUSA300_2296	Esterase-like protein	Soluble	WT_step3-WT_step1	1.6298	0.096262	FALSE
A0A0H2XJ64	SAUSA300_2328	DUF4889 domain-containing protein	Soluble	WT_step3-WT_step1	-0.501834	0.155322	FALSE
A0A0H2XF42	SAUSA300_0986	Cytochrome D ubiquinol oxidase, subunit I	Soluble	WT_step3-WT_step1	-0.770262	0.0982854	FALSE
Q2FJ89	hchA	Protein/nucleic acid deglycase HchA	Soluble	WT_step3-WT_step1	-0.511681	0.156217	FALSE
A0A0H2XDY4	SAUSA300_1908	DUF4430 domain-containing protein	Soluble	WT_step3-WT_step1	1.58537	0.0998304	FALSE
Q2FIT5	saeS	Histidine protein kinase SaeS	Soluble	WT_step3-WT_step1	1.23283	0.103553	FALSE
A0A0H2XHA2	SAUSA300_0114	Staphylococcal accessory regulator	Soluble	WT_step3-WT_step1	1.48132	0.104475	FALSE
A0A0H2XH92	SAUSA300_0042	AAA family ATPase	Soluble	WT_step3-WT_step1	0.98751	0.10509	FALSE
A0A0H2XH11	betB	Glycine betaine aldehyde dehydrogenase	Soluble	WT_step3-WT_step1	-0.449956	0.162495	FALSE
A0A0H2XFV3	SAUSA300_0720	Putative iron compound ABC transporter, ATP-binding protein	Soluble	WT_step3-WT_step1	1.24019	0.107172	FALSE
A0A0H2XI50	fmtC	Phosphatidylglycerol lysyltransferase	Soluble	WT_step3-WT_step1	1.32124	0.107183	FALSE
A0A0H2XIU2	SAUSA300_2255	Monooxygenase family protein	Soluble	WT_step3-WT_step1	0.948246	0.10767	FALSE
Q2FJE9	rsmA	Ribosomal RNA small subunit methyltransferase A	Soluble	WT_step3-WT_step1	0.735478	0.163512	FALSE
Q2FFM2	recX	Regulatory protein RecX	Soluble	WT_step3-WT_step1	1.30617	0.108187	FALSE
A0A0H2XGC4	fapR	Transcription factor FapR	Soluble	WT_step3-WT_step1	0.781396	0.108856	FALSE
A0A0H2XGM1	SAUSA300_1978	Ferric hydroxamate receptor	Soluble	WT_step3-WT_step1	-0.720463	0.109343	FALSE
A0A0H2XI96	rqcH	Rqc2 homolog RqcH	Soluble	WT_step3-WT_step1	1.13643	0.109686	FALSE
A0A0H2XIC1	SAUSA300_1807	Amino acid ABC transporter, ATP-binding protein	Soluble	WT_step3-WT_step1	0.985058	0.110594	FALSE
A0A0H2XHG6	femB	Methicillin resistance protein FemB	Soluble	WT_step3-WT_step1	1.37428	0.110889	FALSE
A0A0H2XIM8	SAUSA300_2304	Putative membrane protein	Soluble	WT_step3-WT_step1	0.891356	0.110951	FALSE
Q2FIB3	pgi	Glucose-6-phosphate isomerase	Soluble	WT_step3-WT_step1	-0.477842	0.166804	FALSE
A0A0H2XET3	SAUSA300_1440	Lipoprotein	Soluble	WT_step3-WT_step1	1.06408	0.11202	FALSE
Q2FEN5	topB	DNA topoisomerase 3	Soluble	WT_step3-WT_step1	1.02105	0.112791	FALSE
A0A0H2XH87	SAUSA300_0512	PIN domain protein	Soluble	WT_step3-WT_step1	1.07376	0.113841	FALSE
Q2FJ97	rpoC	DNA-directed RNA polymerase subunit beta'	Soluble	WT_step3-WT_step1	-0.869664	0.168437	FALSE
Q2FHX4	SAUSA300_1006	UPF0637 protein SAUSA300_1006	Soluble	WT_step3-WT_step1	1.37443	0.114579	FALSE
Q2FG56	infC	Translation initiation factor IF-3	Soluble	WT_step3-WT_step1	-0.72101	0.120792	FALSE
A0A0H2XFS9	phoR	Sensor protein kinase WalK	Soluble	WT_step3-WT_step1	0.953217	0.125614	FALSE
A0A0H2XIB7	vraB	Acetyl-CoA c-acetyltransferase	Soluble	WT_step3-WT_step1	0.686932	0.125769	FALSE
Q2FIE9	lipA	Lipoyl synthase	Soluble	WT_step3-WT_step1	0.787309	0.126085	FALSE
A0A0H2XFR6	SAUSA300_1914	GntR family regulatory protein	Soluble	WT_step3-WT_step1	1.07004	0.178382	FALSE
A0A0H2XG02	SAUSA300_1581	Staphylococcal protein	Soluble	WT_step3-WT_step1	-0.672472	0.128499	FALSE
Q2FIP5	SAUSA300_0730	Uncharacterized membrane protein SAUSA300_0730	Soluble	WT_step3-WT_step1	1.13248	0.128982	FALSE
A0A0H2XER6	SAUSA300_1086	Putative cell-division initiation protein	Soluble	WT_step3-WT_step1	0.535556	0.181367	FALSE
A0A0H2XHT7	ptsH	Phosphocarrier protein HPr	Soluble	WT_step3-WT_step1	0.693847	0.181644	FALSE
A0A0H2XHY7	tagB	Teichoic acid biosynthesis protein B	Soluble	WT_step3-WT_step1	1.30251	0.130947	FALSE
A0A0H2XHD0	SAUSA300_1194	Hydrolase, alpha/beta hydrolase fold family	Soluble	WT_step3-WT_step1	1.72352	0.132953	FALSE
Q2FHW4	ctaB	Protoheme IX farnesyltransferase	Soluble	WT_step3-WT_step1	0.867258	0.133575	FALSE
A0A0H2XGV4	SAUSA300_1674	Serine protease HtrA-like	Soluble	WT_step3-WT_step1	-0.415047	0.184734	FALSE
Q2FIE3	dltA	D-alanine--D-alanyl carrier protein ligase	Soluble	WT_step3-WT_step1	0.70384	0.184812	FALSE
A0A0H2XG66	essB	Type VII secretion system protein EssB	Soluble	WT_step3-WT_step1	1.06169	0.136306	FALSE
A0A0H2XGY5	rluB	Pseudouridine synthase	Soluble	WT_step3-WT_step1	1.08459	0.136521	FALSE
Q2FKN7	walK	Sensor protein kinase WalK	Soluble	WT_step3-WT_step1	0.941554	0.138893	FALSE
A0A0H2XDU9	SAUSA300_0981	Class I SAM-dependent rRNA methyltransferase	Soluble	WT_step3-WT_step1	0.962092	0.139269	FALSE
Q2FH99	katA	Catalase	Soluble	WT_step3-WT_step1	-0.389123	0.189565	FALSE
Q2FEM9	femX	Lipid II:glycine glycyltransferase	Soluble	WT_step3-WT_step1	0.899766	0.140521	FALSE
Q2FG57	rpmI	50S ribosomal protein L35	Soluble	WT_step3-WT_step1	-1.24564	0.141	FALSE
A0A0H2XH55	SAUSA300_2639	Cold shock protein CspA	Soluble	WT_step3-WT_step1	1.35369	0.141989	FALSE
A0A0H2XIC9	SAUSA300_0251	Putative teichoic acid biosynthesis protein	Soluble	WT_step3-WT_step1	0.912817	0.142412	FALSE
A0A0H2XKI5	SAUSA300_1479	Transposon-related protein	Soluble	WT_step3-WT_step1	-0.403881	0.191365	FALSE
A0A0H2XFT3	parE	DNA topoisomerase 4 subunit B	Soluble	WT_step3-WT_step1	1.05768	0.142489	FALSE
A0A0H2XHB4	prs	Ribose-phosphate pyrophosphokinase	Soluble	WT_step3-WT_step1	-0.64066	0.144038	FALSE
Q2FEP1	rplW	50S ribosomal protein L23	Soluble	WT_step3-WT_step1	-0.632159	0.192751	FALSE
A0A0H2XJC3	vraS	Sensor protein VraS	Soluble	WT_step3-WT_step1	0.951632	0.145355	FALSE
Q2FER5	rpoA	DNA-directed RNA polymerase subunit alpha	Soluble	WT_step3-WT_step1	-0.473784	0.195782	FALSE
A0A0H2XKE4	SAUSA300_0145	Phosphonate ABC transporter, phosphonate-binding protein	Soluble	WT_step3-WT_step1	0.787508	0.196603	FALSE
A0A0H2XID8	SAUSA300_0022	YycH protein	Soluble	WT_step3-WT_step1	0.775051	0.150379	FALSE
Q2FIM4	SAUSA300_0753	Epimerase family protein SAUSA300_0753	Soluble	WT_step3-WT_step1	0.753709	0.150975	FALSE
Q2FDW8	glcB	PTS system glucoside-specific EIICBA component	Soluble	WT_step3-WT_step1	1.1071	0.152922	FALSE
Q2FEP3	rpsS	30S ribosomal protein S19	Soluble	WT_step3-WT_step1	-0.62135	0.153254	FALSE
Q2FEQ8	rplO	50S ribosomal protein L15	Soluble	WT_step3-WT_step1	-0.597685	0.200441	FALSE
A0A0H2XI69	SAUSA300_1261	Putative glutamyl aminopeptidase	Soluble	WT_step3-WT_step1	-0.396381	0.200747	FALSE
Q2FF00	rpoE	Probable DNA-directed RNA polymerase subunit delta	Soluble	WT_step3-WT_step1	0.426817	0.200999	FALSE
A0A0H2XKF9	SAUSA300_0617	Na+/H+ antiporter	Soluble	WT_step3-WT_step1	1.37738	0.155719	FALSE
A0A0H2XKL1	glpT	Glycerol-3-phosphate transporter	Soluble	WT_step3-WT_step1	-0.418331	0.20329	FALSE
Q2FEX1	glmM	Phosphoglucosamine mutase	Soluble	WT_step3-WT_step1	-0.626615	0.206702	FALSE
A0A0H2XIJ2	SAUSA300_0266	DNA-binding protein	Soluble	WT_step3-WT_step1	1.0508	0.162479	FALSE
A0A0H2XER4	SAUSA300_2213	AcrB/AcrD/AcrF family protein	Soluble	WT_step3-WT_step1	-0.37104	0.206983	FALSE
A0A0H2XFI1	dnaB	Replicative DNA helicase	Soluble	WT_step3-WT_step1	0.660665	0.162832	FALSE
A0A0H2XKG5	SAUSA300_1590	GTP pyrophosphokinase	Soluble	WT_step3-WT_step1	0.770746	0.163822	FALSE
A0A0H2XH40	SAUSA300_1304	Uncharacterized protein	Soluble	WT_step3-WT_step1	0.845012	0.165348	FALSE
Q2FED4	hssS	Heme sensor protein HssS	Soluble	WT_step3-WT_step1	0.771171	0.166235	FALSE
A0A0H2XFV2	priA	Primosomal protein N'	Soluble	WT_step3-WT_step1	1.40441	0.16796	FALSE
A0A0H2XHU5	SAUSA300_2321	Putative membrane protein	Soluble	WT_step3-WT_step1	1.14879	0.169033	FALSE
A0A0H2XF85	uvrA	UvrABC system protein A	Soluble	WT_step3-WT_step1	-0.438824	0.21215	FALSE
A0A0H2XKK1	SAUSA300_1852	Putative ABC transporter, ATP-binding protein	Soluble	WT_step3-WT_step1	0.719223	0.169378	FALSE
A0A0H2XGG6	SAUSA300_1285	ABC transporter, ATP-binding protein	Soluble	WT_step3-WT_step1	0.668584	0.213327	FALSE
A0A0H2XHY0	spsA	Signal peptidase I	Soluble	WT_step3-WT_step1	-0.480727	0.214358	FALSE
Q2FEQ5	rplR	50S ribosomal protein L18	Soluble	WT_step3-WT_step1	-0.679172	0.214575	FALSE
A0A0H2XDW4	tcaR	Transcriptional regulator TcaR	Soluble	WT_step3-WT_step1	0.353015	0.215418	FALSE
A0A0H2XI62	SAUSA300_1050	dITP/XTP pyrophosphatase	Soluble	WT_step3-WT_step1	-0.431724	0.216445	FALSE
Q2FJ98	rpoB	DNA-directed RNA polymerase subunit beta	Soluble	WT_step3-WT_step1	-0.770785	0.217522	FALSE
A0A0H2XEA1	SAUSA300_0798	Lipoprotein	Soluble	WT_step3-WT_step1	-0.363925	0.218698	FALSE
A0A0H2XKB1	SAUSA300_2257	DUF1641 domain-containing protein	Soluble	WT_step3-WT_step1	0.565571	0.179725	FALSE
A0A0H2XIF3	SAUSA300_1585	ThiF domain-containing protein	Soluble	WT_step3-WT_step1	0.818282	0.187383	FALSE
Q2FJQ9	SAUSA300_0355	Probable acetyl-CoA acyltransferase	Soluble	WT_step3-WT_step1	-0.359496	0.226684	FALSE
A0A0H2XHE0	SAUSA300_2093	Thiol-disulfide oxidoreductase DCC family protein	Soluble	WT_step3-WT_step1	0.659247	0.189193	FALSE
A0A0H2XH53	SAUSA300_0579	Uncharacterized protein	Soluble	WT_step3-WT_step1	0.598544	0.189824	FALSE
Q2FIF6	SAUSA300_0822	UPF0051 protein SAUSA300_0822	Soluble	WT_step3-WT_step1	-0.526929	0.228584	FALSE
Q2FKQ5	dnaA	Chromosomal replication initiator protein DnaA	Soluble	WT_step3-WT_step1	0.558596	0.194211	FALSE
A0A0H2XIG7	SAUSA300_1181	TIGR00282 family metallophosphoesterase	Soluble	WT_step3-WT_step1	0.724049	0.198521	FALSE
Q2FJE2	glmU	Bifunctional protein GlmU	Soluble	WT_step3-WT_step1	-0.583397	0.199321	FALSE
Q2FIX9	graS	Sensor protein kinase GraS	Soluble	WT_step3-WT_step1	0.731034	0.200169	FALSE
Q2FFZ5	SAUSA300_1689	UPF0354 protein SAUSA300_1689	Soluble	WT_step3-WT_step1	-0.585421	0.200866	FALSE
A0A0H2XGI8	SAUSA300_0231	ABC transporter, substrate-binding protein	Soluble	WT_step3-WT_step1	0.967122	0.201379	FALSE
Q2FEG2	hutG	Formimidoylglutamase	Soluble	WT_step3-WT_step1	-0.555868	0.202053	FALSE
A0A0H2XI70	trkA	Potassium uptake protein	Soluble	WT_step3-WT_step1	0.727683	0.202699	FALSE
A0A0H2XDX3	SAUSA300_0274	Exported protein	Soluble	WT_step3-WT_step1	-0.368854	0.238806	FALSE
Q2FGL3	argR	Arginine repressor	Soluble	WT_step3-WT_step1	0.601339	0.205074	FALSE
Q2FII2	metN2	Methionine import ATP-binding protein MetN 2	Soluble	WT_step3-WT_step1	0.556364	0.207328	FALSE
A0A0H2XFS4	purD	Phosphoribosylamine--glycine ligase	Soluble	WT_step3-WT_step1	-0.367775	0.241886	FALSE
A0A0H2XHS8	SAUSA300_1216	Cardiolipin synthase	Soluble	WT_step3-WT_step1	0.822659	0.208719	FALSE
A0A0H2XFB5	SAUSA300_1898	Uncharacterized protein	Soluble	WT_step3-WT_step1	0.762018	0.209264	FALSE
Q2FGY5	dinG	3'-5' exonuclease DinG	Soluble	WT_step3-WT_step1	0.547512	0.209381	FALSE
Q2FGI6	gcvPA	Probable glycine dehydrogenase (decarboxylating) subunit 1	Soluble	WT_step3-WT_step1	-0.519618	0.20964	FALSE
Q2FK10	lytS	Sensor histidine kinase/phosphatase LytS	Soluble	WT_step3-WT_step1	1.20332	0.210637	FALSE
Q2FIE5	nagD	Acid sugar phosphatase	Soluble	WT_step3-WT_step1	-0.517369	0.210847	FALSE
Q2FEP9	rplN	50S ribosomal protein L14	Soluble	WT_step3-WT_step1	-0.354972	0.244321	FALSE
A0A0H2XF16	SAUSA300_2299	Multidrug resistance protein A, drug resistance transporter	Soluble	WT_step3-WT_step1	-0.334467	0.245221	FALSE
A0A0H2XK08	SAUSA300_2275	Oxidoreductase, short chain dehydrogenase/reductase family	Soluble	WT_step3-WT_step1	0.606025	0.24523	FALSE
Q2FI34	menD	2-succinyl-5-enolpyruvyl-6-hydroxy-3-cyclohexene-1-carboxylate synthase	Soluble	WT_step3-WT_step1	-0.576851	0.213604	FALSE
A0A0H2XEB0	SAUSA300_2136	Iron compound ABC transporter, iron compound-binding protein	Soluble	WT_step3-WT_step1	-0.361472	0.247344	FALSE
Q2FJ20	sarA	Transcriptional regulator SarA	Soluble	WT_step3-WT_step1	0.460332	0.247653	FALSE
A0A0H2XJA9	dnaI	Primosomal protein DnaI	Soluble	WT_step3-WT_step1	-0.839533	0.217822	FALSE
A0A0H2XJ82	SAUSA300_1691	Glutamyl-aminopeptidase	Soluble	WT_step3-WT_step1	-0.46811	0.24884	FALSE
A0A0H2XIF2	SAUSA300_0724	Putative lipoprotein	Soluble	WT_step3-WT_step1	0.588146	0.218733	FALSE
A0A0H2XK77	SAUSA300_0692	DoxX family protein	Soluble	WT_step3-WT_step1	-0.605152	0.24958	FALSE
Q2FH57	nikD	Nickel import system ATP-binding protein NikD	Soluble	WT_step3-WT_step1	0.821819	0.219274	FALSE
A0A0H2XHB2	SAUSA300_2145	Glycine betaine transporter	Soluble	WT_step3-WT_step1	-0.832153	0.219805	FALSE
Q2FGI7	gcvPB	Probable glycine dehydrogenase (decarboxylating) subunit 2	Soluble	WT_step3-WT_step1	-0.328937	0.250519	FALSE
A0A0H2XHE1	SAUSA300_1509	Peptidase, rhomboid family	Soluble	WT_step3-WT_step1	-0.389152	0.250865	FALSE
A0A0H2XH30	SAUSA300_0105	Peptidase, M20/M25/M40 family	Soluble	WT_step3-WT_step1	-0.512562	0.223097	FALSE
A0A0H2XGI6	ssb	Single-stranded DNA-binding protein	Soluble	WT_step3-WT_step1	0.359824	0.252991	FALSE
A0A0H2XEM6	menA	1,4-dihydroxy-2-naphthoate octaprenyltransferase	Soluble	WT_step3-WT_step1	-0.509749	0.225517	FALSE
Q2FH36	cspA	Cold shock protein CspA	Soluble	WT_step3-WT_step1	-0.480628	0.255392	FALSE
Q2FIN3	hprK	HPr kinase/phosphorylase	Soluble	WT_step3-WT_step1	-0.503098	0.257053	FALSE
A0A0H2XIN1	carA	Carbamoyl-phosphate synthase small chain	Soluble	WT_step3-WT_step1	0.609833	0.229347	FALSE
Q2FHZ0	rpoY	DNA-directed RNA polymerase subunit epsilon	Soluble	WT_step3-WT_step1	0.51177	0.257427	FALSE
A0A0H2XFT9	SAUSA300_0437	Lipoprotein	Soluble	WT_step3-WT_step1	0.585047	0.258556	FALSE
A0A0H2XI23	SAUSA300_1318	DegV family protein	Soluble	WT_step3-WT_step1	0.561255	0.232829	FALSE
Q2FF36	yidC	Membrane protein insertase YidC	Soluble	WT_step3-WT_step1	-0.317818	0.259913	FALSE
A0A0H2XHM1	hemB	Delta-aminolevulinic acid dehydratase	Soluble	WT_step3-WT_step1	-0.363437	0.260643	FALSE
A0A0H2XKA8	hsdR	Type I restriction enzyme endonuclease subunit	Soluble	WT_step3-WT_step1	0.732701	0.234225	FALSE
A0A0H2XDU2	SAUSA300_0107	Na/Pi cotransporter family protein	Soluble	WT_step3-WT_step1	-0.351029	0.26135	FALSE
Q2FE21	SAUSA300_2422	Uncharacterized oxidoreductase SAUSA300_2422	Soluble	WT_step3-WT_step1	0.570571	0.235319	FALSE
A0A0H2XJD9	SAUSA300_1003	Uncharacterized protein	Soluble	WT_step3-WT_step1	-0.336633	0.26278	FALSE
A0A0H2XHT0	SAUSA300_2453	ABC transporter, ATP-binding protein	Soluble	WT_step3-WT_step1	-0.391075	0.262908	FALSE
A0A0H2XG28	ychF	Ribosome-binding ATPase YchF	Soluble	WT_step3-WT_step1	0.616723	0.263459	FALSE
Q2FH29	SAUSA300_1302	Uncharacterized protein SAUSA300_1302	Soluble	WT_step3-WT_step1	0.489811	0.23829	FALSE
Q2FFQ5	prsA	Foldase protein PrsA	Soluble	WT_step3-WT_step1	-0.317016	0.263627	FALSE
A0A0H2XKA0	SAUSA300_0248	Putative teichoic acid biosynthesis protein F	Soluble	WT_step3-WT_step1	-0.328598	0.263752	FALSE
Q2FFJ5	gatA	Glutamyl-tRNA(Gln) amidotransferase subunit A	Soluble	WT_step3-WT_step1	0.500291	0.238834	FALSE
A0A0H2XIZ6	SAUSA300_2489	Antibiotic transport-associated protein-like protein	Soluble	WT_step3-WT_step1	0.583038	0.241318	FALSE
A0A0H2XI52	SAUSA300_1863	Exported protein	Soluble	WT_step3-WT_step1	0.517409	0.266815	FALSE
Q2FJ70	SAUSA300_0555	3-hexulose-6-phosphate synthase	Soluble	WT_step3-WT_step1	-0.517014	0.242788	FALSE
A0A0H2XER1	SAUSA300_0023	YycI protein	Soluble	WT_step3-WT_step1	0.621638	0.243829	FALSE
A0A0H2XJ10	oppD	Oligopeptide ABC transporter, ATP-binding protein	Soluble	WT_step3-WT_step1	-0.322401	0.267874	FALSE
Q2FF01	pyrG	CTP synthase	Soluble	WT_step3-WT_step1	-0.354493	0.268655	FALSE
A0A0H2XGN0	SAUSA300_0550	Glycosyl transferase, group 1 family protein	Soluble	WT_step3-WT_step1	0.764716	0.245959	FALSE
A0A0H2XIL8	SAUSA300_1780	Serine hydrolase family protein	Soluble	WT_step3-WT_step1	0.482819	0.246552	FALSE
Q2FGF0	floA	Flotillin-like protein FloA	Soluble	WT_step3-WT_step1	-0.33875	0.270095	FALSE
A0A0H2XI84	trpE	Anthranilate synthase component I	Soluble	WT_step3-WT_step1	0.452188	0.272446	FALSE
A0A0H2XFE4	SAUSA300_2504	Acyltransferase	Soluble	WT_step3-WT_step1	-0.365951	0.272451	FALSE
A0A0H2XGU4	SAUSA300_2125	Iron-sulfur cluster carrier protein	Soluble	WT_step3-WT_step1	0.545099	0.251916	FALSE
Q2FFM1	mgt	Monofunctional glycosyltransferase	Soluble	WT_step3-WT_step1	-0.403394	0.274134	FALSE
Q2FGW1	ebpS	Elastin-binding protein EbpS	Soluble	WT_step3-WT_step1	-0.373439	0.274407	FALSE
A0A0H2XJH7	SAUSA300_0113	Immunoglobulin G-binding protein A	Soluble	WT_step3-WT_step1	-0.495312	0.280093	FALSE
A0A0H2XGE9	cidC	Pyruvate oxidase	Soluble	WT_step3-WT_step1	-0.487269	0.265241	FALSE
Q2FEZ4	luxS	S-ribosylhomocysteine lyase	Soluble	WT_step3-WT_step1	-0.447976	0.283955	FALSE
Q2FGZ4	gpsB	Cell cycle protein GpsB	Soluble	WT_step3-WT_step1	0.676657	0.285991	FALSE
A0A0H2XJL8	SAUSA300_1700	Polysaccharide biosynthesis protein	Soluble	WT_step3-WT_step1	-0.476947	0.271054	FALSE
Q2FFX3	ribH	6,7-dimethyl-8-ribityllumazine synthase	Soluble	WT_step3-WT_step1	-0.367893	0.288522	FALSE
A0A0H2XFL9	typA	50S ribosomal subunit assembly factor BipA	Soluble	WT_step3-WT_step1	0.5526	0.288674	FALSE
A0A0H2XHN9	SAUSA300_1506	Uncharacterized protein	Soluble	WT_step3-WT_step1	0.745172	0.288835	FALSE
Q2FKC0	deoB	Phosphopentomutase	Soluble	WT_step3-WT_step1	-0.560013	0.289959	FALSE
A0A0H2XGA0	SAUSA300_1532	Iron transporter	Soluble	WT_step3-WT_step1	-0.4462	0.278036	FALSE
Q2FH24	arlS	Signal transduction histidine-protein kinase ArlS	Soluble	WT_step3-WT_step1	0.724133	0.278092	FALSE
A0A0H2XIQ2	lpdA	Dihydrolipoyl dehydrogenase	Soluble	WT_step3-WT_step1	-0.468078	0.281968	FALSE
A0A0H2XK28	mtlF	PTS system mannitol-specific EIICB component	Soluble	WT_step3-WT_step1	0.443066	0.28336	FALSE
A0A0H2XIJ3	atl	Bifunctional autolysin	Soluble	WT_step3-WT_step1	0.486081	0.295906	FALSE
Q2FIT4	saeR	Response regulator SaeR	Soluble	WT_step3-WT_step1	0.496918	0.283535	FALSE
Q2FJ77	sdrE	Serine-aspartate repeat-containing protein E	Soluble	WT_step3-WT_step1	0.455324	0.297691	FALSE
A0A0H2XIK0	def	Peptide deformylase	Soluble	WT_step3-WT_step1	-0.299441	0.298353	FALSE
A0A0H2XJZ3	ptsI	Phosphoenolpyruvate-protein phosphotransferase	Soluble	WT_step3-WT_step1	-0.53978	0.298563	FALSE
A0A0H2XDI1	SAUSA300_2351	Zn-binding lipoprotein adcA-like protein	Soluble	WT_step3-WT_step1	-0.295571	0.298717	FALSE
A0A0H2XFT7	cap5A	Capsular polysaccharide biosynthesis protein Cap5A	Soluble	WT_step3-WT_step1	0.850508	0.291456	FALSE
Q2FDH4	SAUSA300_2620	UPF0312 protein SAUSA300_2620	Soluble	WT_step3-WT_step1	-0.325305	0.301616	FALSE
Q2FFI3	nadE	NH(3)-dependent NAD(+) synthetase	Soluble	WT_step3-WT_step1	0.431405	0.294635	FALSE
A0A0H2XHU3	dnaN	Beta sliding clamp	Soluble	WT_step3-WT_step1	0.358175	0.303921	FALSE
Q2FIA8	addA	ATP-dependent helicase/nuclease subunit A	Soluble	WT_step3-WT_step1	0.674579	0.30567	FALSE
A0A0H2XKH5	acnA	Aconitate hydratase	Soluble	WT_step3-WT_step1	-0.454443	0.306044	FALSE
A0A0H2XGF8	pyc	Pyruvate carboxylase	Soluble	WT_step3-WT_step1	-0.296729	0.306311	FALSE
A0A0H2XG92	SAUSA300_1436	PhiSLT ORF144-like protein, putative lipoprotein	Soluble	WT_step3-WT_step1	0.338741	0.306329	FALSE
A0A0H2XFW9	recA	Protein RecA	Soluble	WT_step3-WT_step1	0.370409	0.307895	FALSE
A0A0H2XHQ4	ahpF	Alkyl hydroperoxide reductase subunit F	Soluble	WT_step3-WT_step1	-0.392613	0.310104	FALSE
Q2FI62	SAUSA300_0916	Putative phosphoesterase SAUSA300_0916	Soluble	WT_step3-WT_step1	-0.50842	0.31155	FALSE
A0A0H2XK09	SAUSA300_0841	Uncharacterized protein	Soluble	WT_step3-WT_step1	0.596249	0.307521	FALSE
Q2FI17	qoxA	Probable quinol oxidase subunit 2	Soluble	WT_step3-WT_step1	-0.327	0.31303	FALSE
A0A0H2XGJ3	rho	Transcription termination factor Rho	Soluble	WT_step3-WT_step1	0.426026	0.308251	FALSE
Q2FJC9	hslO	33 kDa chaperonin	Soluble	WT_step3-WT_step1	-0.352151	0.313287	FALSE
Q2FHU8	isdE	High-affinity heme uptake system protein IsdE	Soluble	WT_step3-WT_step1	0.483808	0.309452	FALSE
A0A0H2XIF9	cshB	DEAD-box ATP-dependent RNA helicase CshB	Soluble	WT_step3-WT_step1	-0.483074	0.309678	FALSE
Q2FIM5	clpP	ATP-dependent Clp protease proteolytic subunit	Soluble	WT_step3-WT_step1	0.484295	0.314455	FALSE
A0A0H2XFH1	rsfS	Ribosomal silencing factor RsfS	Soluble	WT_step3-WT_step1	0.703405	0.314957	FALSE
A0A0H2XK37	SAUSA300_1018	SCP-like extracellular protein	Soluble	WT_step3-WT_step1	0.50164	0.311749	FALSE
Q2FG29	ald2	Alanine dehydrogenase 2	Soluble	WT_step3-WT_step1	-0.290169	0.317051	FALSE
A0A0H2XHH6	SAUSA300_1004	Uncharacterized protein	Soluble	WT_step3-WT_step1	-0.330176	0.320304	FALSE
Q2FKQ0	gyrA	DNA gyrase subunit A	Soluble	WT_step3-WT_step1	0.511453	0.320841	FALSE
A0A0H2XG19	pbp4	Penicillin-binding protein 4	Soluble	WT_step3-WT_step1	0.504256	0.319717	FALSE
A0A0H2XGD5	SAUSA300_0558	Putative proline/betaine transporter	Soluble	WT_step3-WT_step1	-0.352183	0.321146	FALSE
A0A0H2XH84	SAUSA300_1298	Putative XpaC protein	Soluble	WT_step3-WT_step1	0.484449	0.320143	FALSE
A0A0H2XIQ3	gltT	Proton/sodium-glutamate symport protein	Soluble	WT_step3-WT_step1	-0.42654	0.322954	FALSE
A0A0H2XHH9	SAUSA300_0641	Putative lipase/esterase	Soluble	WT_step3-WT_step1	0.417605	0.323965	FALSE
A0A0H2XI39	SAUSA300_2144	Alkaline shock response membrane anchor protein AmaP	Soluble	WT_step3-WT_step1	-0.289125	0.325178	FALSE
A0A0H2XKF4	SAUSA300_1333	Dynamin family protein	Soluble	WT_step3-WT_step1	0.42347	0.326181	FALSE
A0A0H2XJW8	SAUSA300_0535	Putative pyridoxal phosphate-dependent acyltransferase	Soluble	WT_step3-WT_step1	-0.285893	0.326472	FALSE
A0A0H2XGX6	trpS	Tryptophan--tRNA ligase	Soluble	WT_step3-WT_step1	-0.350981	0.328649	FALSE
Q2FG54	thrS	Threonine--tRNA ligase	Soluble	WT_step3-WT_step1	-0.398345	0.329079	FALSE
A0A0H2XDT0	SAUSA300_1986	Nitroreductase family protein	Soluble	WT_step3-WT_step1	-0.331307	0.333641	FALSE
Q2FEI9	SAUSA300_2254	Putative 2-hydroxyacid dehydrogenase SAUSA300_2254	Soluble	WT_step3-WT_step1	0.383372	0.334644	FALSE
Q2FI07	purM	Phosphoribosylformylglycinamidine cyclo-ligase	Soluble	WT_step3-WT_step1	-0.302477	0.335215	FALSE
A0A0H2XEL7	ssaA	Secretory antigen SsaA	Soluble	WT_step3-WT_step1	0.371541	0.34258	FALSE
Q2FI19	qoxC	Probable quinol oxidase subunit 3	Soluble	WT_step3-WT_step1	-0.382222	0.345962	FALSE
A0A0H2XEX6	nusA	Transcription termination/antitermination protein NusA	Soluble	WT_step3-WT_step1	-0.452062	0.339608	FALSE
A0A0H2XG00	smc	Chromosome partition protein Smc	Soluble	WT_step3-WT_step1	0.398349	0.348236	FALSE
A0A0H2XG88	map	Methionine aminopeptidase	Soluble	WT_step3-WT_step1	0.729559	0.348634	FALSE
Q2FIC1	SAUSA300_0857	Putative peptidyl-prolyl cis-trans isomerase	Soluble	WT_step3-WT_step1	-0.427513	0.350725	FALSE
A0A0H2XK79	SAUSA300_0707	Osmoprotectant ABC transporter, permease	Soluble	WT_step3-WT_step1	-0.292567	0.343514	FALSE
Q2FE79	sbi	Immunoglobulin-binding protein Sbi	Soluble	WT_step3-WT_step1	0.479545	0.354551	FALSE
A0A0H2XHX4	purR	Hypoxanthine-guanine phosphoribosyltransferase	Soluble	WT_step3-WT_step1	0.281766	0.346035	FALSE
A0A0H2XEU4	oppC	Oligopeptide ABC transporter, permease protein	Soluble	WT_step3-WT_step1	-0.294806	0.346806	FALSE
A0A0H2XJF7	SAUSA300_2398	Putative membrane protein	Soluble	WT_step3-WT_step1	-0.377986	0.357768	FALSE
Q2FH82	plsY	Glycerol-3-phosphate acyltransferase	Soluble	WT_step3-WT_step1	0.365809	0.358561	FALSE
Q2FID4	SAUSA300_0844	Type II NADH:quinone oxidoreductase	Soluble	WT_step3-WT_step1	-0.287293	0.35113	FALSE
Q2FH47	cvfB	Conserved virulence factor B	Soluble	WT_step3-WT_step1	0.658757	0.351427	FALSE
Q2FDV0	copA	Copper-exporting P-type ATPase	Soluble	WT_step3-WT_step1	-0.363451	0.353686	FALSE
A0A0H2XIM2	SAUSA300_0671	ABC transporter, ATP-binding protein, MsbA family	Soluble	WT_step3-WT_step1	-0.346651	0.354815	FALSE
A0A0H2XFA9	glmS	Glutamine--fructose-6-phosphate aminotransferase [isomerizing]	Soluble	WT_step3-WT_step1	-0.337586	0.355582	FALSE
Q2FGY6	asnS	Asparagine--tRNA ligase	Soluble	WT_step3-WT_step1	0.273318	0.355627	FALSE
A0A0H2XDH0	glvC	PTS system, arbutin-like IIBC component	Soluble	WT_step3-WT_step1	0.413342	0.371862	FALSE
A0A0H2XFR5	SAUSA300_1437	PhiSLT ORF204-like protein	Soluble	WT_step3-WT_step1	-0.260354	0.357243	FALSE
Q2FIL7	eno	Enolase	Soluble	WT_step3-WT_step1	-0.25932	0.361356	FALSE
A0A0H2XIT2	dnaX	DNA polymerase III subunit gamma/tau	Soluble	WT_step3-WT_step1	0.41241	0.379617	FALSE
Q2FG23	thiI	Probable tRNA sulfurtransferase	Soluble	WT_step3-WT_step1	-0.360152	0.380336	FALSE
A0A0H2XIN4	SAUSA300_0712	Amino acid/peptide transporter (Peptide:H+ symporter)	Soluble	WT_step3-WT_step1	-0.287214	0.364221	FALSE
A0A0H2XIK8	hsdS	Type I restriction-modification enzyme, S subunit	Soluble	WT_step3-WT_step1	-1.17735	0.384079	FALSE
A0A0H2XFX3	sdrH	Serine-aspartate repeat family protein, SdrH	Soluble	WT_step3-WT_step1	0.339086	0.385482	FALSE
A0A0H2XIB2	SAUSA300_2378	Viral A-type inclusion protein	Soluble	WT_step3-WT_step1	-0.285249	0.36879	FALSE
A0A0H2XI81	SAUSA300_1894	Nicotinate phosphoribosyltransferase	Soluble	WT_step3-WT_step1	0.465288	0.370687	FALSE
Q2FJ31	adh	Alcohol dehydrogenase	Soluble	WT_step3-WT_step1	-0.333399	0.393893	FALSE
Q2FIM0	pgk	Phosphoglycerate kinase	Soluble	WT_step3-WT_step1	-0.2505	0.371124	FALSE
A0A0H2XG63	SAUSA300_0726	Glycerate kinase family protein	Soluble	WT_step3-WT_step1	0.346519	0.395539	FALSE
A0A0H2XF70	SAUSA300_2581	Putative surface anchored protein	Soluble	WT_step3-WT_step1	0.424017	0.396223	FALSE
A0A0H2XGN6	nagE	Phosphotransferase system, N-acetylglucosamine-specific IIBC component	Soluble	WT_step3-WT_step1	0.339849	0.39875	FALSE
A0A0H2XI20	SAUSA300_2143	Small integral membrane protein	Soluble	WT_step3-WT_step1	0.357376	0.399324	FALSE
A0A0H2XHG7	SAUSA300_2404	Uncharacterized protein	Soluble	WT_step3-WT_step1	-0.335255	0.399447	FALSE
A0A0H2XF63	SAUSA300_1906	Uncharacterized protein	Soluble	WT_step3-WT_step1	-0.25508	0.374564	FALSE
A0A0H2XDY2	fruA	Mannitol-specific phosphotransferase enzyme IIA component	Soluble	WT_step3-WT_step1	-0.323379	0.401199	FALSE
A0A0H2XHC7	rpmC	50S ribosomal protein L29	Soluble	WT_step3-WT_step1	0.873725	0.376285	FALSE
A0A0H2XG76	SAUSA300_1464	Dihydrolipoamide acetyltransferase component of pyruvate dehydrogenase complex	Soluble	WT_step3-WT_step1	0.650985	0.402385	FALSE
Q2FH26	odhB	Dihydrolipoyllysine-residue succinyltransferase component of 2-oxoglutarate dehydrogenase complex	Soluble	WT_step3-WT_step1	-0.325759	0.403367	FALSE
A0A0H2XEZ9	SAUSA300_0574	phosphomevalonate kinase	Soluble	WT_step3-WT_step1	-0.343501	0.405599	FALSE
A0A0H2XI93	SAUSA300_1980	Acetyltransferase, GNAT family	Soluble	WT_step3-WT_step1	-0.332615	0.409308	FALSE
A0A0H2XG52	SAUSA300_2135	Probable heme-iron transport system permease protein IsdF	Soluble	WT_step3-WT_step1	-0.334027	0.411998	FALSE
A0A0H2XJ22	srtA	Sortase	Soluble	WT_step3-WT_step1	-0.249689	0.383691	FALSE
Q2FGI5	gcvT	Aminomethyltransferase	Soluble	WT_step3-WT_step1	0.414001	0.383887	FALSE
Q2FHH4	polC	DNA polymerase III PolC-type	Soluble	WT_step3-WT_step1	0.459324	0.415241	FALSE
A0A0H2XJF1	bioD	ATP-dependent dethiobiotin synthetase BioD	Soluble	WT_step3-WT_step1	-0.312408	0.416407	FALSE
A0A0H2XH96	SAUSA300_2085	DUF2750 domain-containing protein	Soluble	WT_step3-WT_step1	0.608804	0.385667	FALSE
Q2FG96	hisS	Histidine--tRNA ligase	Soluble	WT_step3-WT_step1	-0.31511	0.418218	FALSE
A0A0H2XJV3	SAUSA300_1913	ABC transporter, ATP-binding protein	Soluble	WT_step3-WT_step1	0.318953	0.418942	FALSE
A0A0H2XI61	SAUSA300_2287	Putative membrane protein	Soluble	WT_step3-WT_step1	-0.346452	0.419395	FALSE
A0A0H2XFU9	SAUSA300_0998	Uncharacterized protein	Soluble	WT_step3-WT_step1	0.374026	0.421878	FALSE
A0A0H2XFY8	SAUSA300_1519	GTP cyclohydrolase 1 type 2 homolog	Soluble	WT_step3-WT_step1	-0.314988	0.422385	FALSE
A0A0H2XGP6	mtlA	Mannitol-specific phosphotransferase enzyme IIA component	Soluble	WT_step3-WT_step1	0.781395	0.42591	FALSE
A0A0H2XK24	cysE	Serine acetyltransferase	Soluble	WT_step3-WT_step1	-0.242594	0.391889	FALSE
A0A0H2XF50	hup	DNA-binding protein HU	Soluble	WT_step3-WT_step1	0.597561	0.426719	FALSE
A0A0H2XI25	tcaB	Bcr/CflA family efflux transporter	Soluble	WT_step3-WT_step1	-0.321914	0.427912	FALSE
A0A0H2XE91	SAUSA300_2330	Exported protein	Soluble	WT_step3-WT_step1	-0.308782	0.428898	FALSE
A0A0H2XJH3	SAUSA300_2327	Uncharacterized protein	Soluble	WT_step3-WT_step1	-0.414809	0.430917	FALSE
A0A0H2XEA7	spsB	Signal peptidase I	Soluble	WT_step3-WT_step1	-0.297587	0.394648	FALSE
Q2FH10	SAUSA300_1321	UPF0403 protein SAUSA300_1321	Soluble	WT_step3-WT_step1	-0.316284	0.395205	FALSE
A0A0H2XI06	SAUSA300_1554	Uncharacterized protein	Soluble	WT_step3-WT_step1	-0.471926	0.43217	FALSE
A0A0H2XHZ3	cbf1	Cmp-binding-factor 1	Soluble	WT_step3-WT_step1	-0.806846	0.395792	FALSE
Q2FHV0	isdC	Iron-regulated surface determinant protein C	Soluble	WT_step3-WT_step1	-0.241329	0.396465	FALSE
Q2FEZ3	pdp	Pyrimidine-nucleoside phosphorylase	Soluble	WT_step3-WT_step1	-0.318036	0.440669	FALSE
A0A0H2XJV8	SAUSA300_0014	Cyclic-di-AMP phosphodiesterase	Soluble	WT_step3-WT_step1	-0.583699	0.401509	FALSE
A0A0H2XJW7	SAUSA300_1788	YtxH domain-containing protein	Soluble	WT_step3-WT_step1	0.399703	0.40413	FALSE
Q2FG06	fhs	Formate--tetrahydrofolate ligase	Soluble	WT_step3-WT_step1	-0.248676	0.404626	FALSE
A0A0H2XG58	SAUSA300_2403	Putative lipoprotein	Soluble	WT_step3-WT_step1	-0.25025	0.405226	FALSE
A0A0H2XI85	SAUSA300_1683	Chorismate mutase/phospho-2-dehydro-3-deoxyheptonate aldolase	Soluble	WT_step3-WT_step1	-0.321245	0.448172	FALSE
A0A0H2XIL2	SAUSA300_1749	DUF1433 domain-containing protein	Soluble	WT_step3-WT_step1	0.429682	0.448917	FALSE
A0A0H2XGC3	hpt	Hypoxanthine phosphoribosyltransferase	Soluble	WT_step3-WT_step1	0.309106	0.406001	FALSE
Q2FF21	atpH	ATP synthase subunit delta	Soluble	WT_step3-WT_step1	0.416632	0.406526	FALSE
Q2FH66	trpC	Indole-3-glycerol phosphate synthase	Soluble	WT_step3-WT_step1	0.228762	0.406744	FALSE
A0A0H2XI74	SAUSA300_0375	Putative phosphoglycerate mutase family protein	Soluble	WT_step3-WT_step1	0.394937	0.451721	FALSE
A0A0H2XF74	SAUSA300_2578	Putative phage infection protein	Soluble	WT_step3-WT_step1	-0.258524	0.408373	FALSE
A0A0H2XH71	SAUSA300_0650	Phosphate transporter family protein	Soluble	WT_step3-WT_step1	-0.306416	0.454543	FALSE
A0A0H2XGE3	nuc	Thermonuclease	Soluble	WT_step3-WT_step1	0.438685	0.455097	FALSE
Q2FFP9	SAUSA300_1796	UPF0754 membrane protein SAUSA300_1796	Soluble	WT_step3-WT_step1	-0.357635	0.455999	FALSE
A0A0H2XI48	SAUSA300_0618	ABC transporter, substrate-binding protein	Soluble	WT_step3-WT_step1	-0.252606	0.410606	FALSE
Q2FJ56	chdC	Coproheme decarboxylase	Soluble	WT_step3-WT_step1	-0.229147	0.410765	FALSE
Q2FGA8	alaS	Alanine--tRNA ligase	Soluble	WT_step3-WT_step1	0.351123	0.457727	FALSE
Q2FGE3	dnaK	Chaperone protein DnaK	Soluble	WT_step3-WT_step1	-0.306886	0.412548	FALSE
Q2FE05	gtaB	UTP--glucose-1-phosphate uridylyltransferase	Soluble	WT_step3-WT_step1	0.32562	0.413384	FALSE
Q2FHY1	potA	Spermidine/putrescine import ATP-binding protein PotA	Soluble	WT_step3-WT_step1	-0.256684	0.415621	FALSE
A0A0H2XFU6	SAUSA300_2624	Putative membrane protein	Soluble	WT_step3-WT_step1	-0.257585	0.418041	FALSE
Q2FJC3	lysS	Lysine--tRNA ligase	Soluble	WT_step3-WT_step1	-0.228712	0.418236	FALSE
A0A0H2XHE2	SAUSA300_0377	Putative lipoprotein	Soluble	WT_step3-WT_step1	0.991927	0.419296	FALSE
Q2FEP6	rplP	50S ribosomal protein L16	Soluble	WT_step3-WT_step1	0.30211	0.421814	FALSE
Q2FGX4	aroC	Chorismate synthase	Soluble	WT_step3-WT_step1	-0.29103	0.474726	FALSE
A0A0H2XK12	SAUSA300_1687	FtsK/SpoIIIE family protein	Soluble	WT_step3-WT_step1	0.272859	0.475157	FALSE
Q2FG20	ezrA	Septation ring formation regulator EzrA	Soluble	WT_step3-WT_step1	0.652354	0.422221	FALSE
A0A0H2XJA4	SAUSA300_0987	Cytochrome D ubiquinol oxidase, subunit II	Soluble	WT_step3-WT_step1	-0.334762	0.475576	FALSE
Q2FI55	SAUSA300_0923	Serine protease HtrA-like	Soluble	WT_step3-WT_step1	-0.279111	0.424087	FALSE
A0A0H2XIC3	SAUSA300_1846	Aromatic acid exporter family protein	Soluble	WT_step3-WT_step1	0.270407	0.482719	FALSE
Q2FHP4	ileS	Isoleucine--tRNA ligase	Soluble	WT_step3-WT_step1	-0.214453	0.428706	FALSE
A0A0H2XHU1	sdhA	Succinate dehydrogenase, flavoprotein subunit	Soluble	WT_step3-WT_step1	-0.215999	0.429612	FALSE
A0A0H2XGA6	SAUSA300_2313	L-lactate permease	Soluble	WT_step3-WT_step1	-0.286836	0.490339	FALSE
Q2FF10	prfA	Peptide chain release factor 1	Soluble	WT_step3-WT_step1	-0.241548	0.431732	FALSE
Q2FHJ7	rplS	50S ribosomal protein L19	Soluble	WT_step3-WT_step1	0.21217	0.431765	FALSE
Q2FJE0	rplY	50S ribosomal protein L25	Soluble	WT_step3-WT_step1	0.312311	0.432533	FALSE
A0A0H2XI83	SAUSA300_1351	Zinc metallopeptidase	Soluble	WT_step3-WT_step1	-0.338119	0.432582	FALSE
Q2FEV0	asp23	Alkaline shock protein 23	Soluble	WT_step3-WT_step1	0.299978	0.432853	FALSE
A0A0H2XGV0	SAUSA300_2040	Putative membrane protein	Soluble	WT_step3-WT_step1	-0.277467	0.494205	FALSE
A0A0H2XFI3	SAUSA300_1793	Uncharacterized protein	Soluble	WT_step3-WT_step1	0.556204	0.434169	FALSE
Q2FF19	atpE	ATP synthase subunit c	Soluble	WT_step3-WT_step1	-0.296866	0.495986	FALSE
A0A0H2XEN8	lctP	L-lactate permease	Soluble	WT_step3-WT_step1	-0.270993	0.496938	FALSE
Q2FFH4	SAUSA300_1902	Uncharacterized protein SAUSA300_1902	Soluble	WT_step3-WT_step1	-0.506415	0.435513	FALSE
A0A0H2XHZ1	SAUSA300_0070	Putative lysophospholipase	Soluble	WT_step3-WT_step1	-0.238084	0.435877	FALSE
A0A0H2XIU4	dacA	Diadenylate cyclase	Soluble	WT_step3-WT_step1	-0.226242	0.438511	FALSE
Q2FF78	rex	Redox-sensing transcriptional repressor Rex	Soluble	WT_step3-WT_step1	0.27042	0.50426	FALSE
Q2FG37	accD	Acetyl-coenzyme A carboxylase carboxyl transferase subunit beta	Soluble	WT_step3-WT_step1	-0.208735	0.442289	FALSE
A0A0H2XJK0	SAUSA300_1916	Aminotransferase	Soluble	WT_step3-WT_step1	-0.253469	0.508961	FALSE
Q2FJB5	clpC	ATP-dependent Clp protease ATP-binding subunit ClpC	Soluble	WT_step3-WT_step1	-0.267082	0.443949	FALSE
Q2FF22	atpA	ATP synthase subunit alpha	Soluble	WT_step3-WT_step1	-0.26143	0.445735	FALSE
A0A0H2XG40	SAUSA300_1017	DUF420 domain-containing protein	Soluble	WT_step3-WT_step1	-0.272271	0.51961	FALSE
A0A0H2XGI3	cls	Cardiolipin synthase	Soluble	WT_step3-WT_step1	0.287003	0.519704	FALSE
Q2FJB2	gltX	Glutamate--tRNA ligase	Soluble	WT_step3-WT_step1	-0.207063	0.448984	FALSE
A0A0H2XER5	SAUSA300_2001	DNA mismatch repair protein-like protein	Soluble	WT_step3-WT_step1	0.266567	0.528993	FALSE
Q2FHJ9	rimM	Ribosome maturation factor RimM	Soluble	WT_step3-WT_step1	0.237938	0.530824	FALSE
Q2FGL9	SAUSA300_1463	UPF0403 protein SAUSA300_1463	Soluble	WT_step3-WT_step1	0.240312	0.53135	FALSE
A0A0H2XHC4	gpmI	2,3-bisphosphoglycerate-independent phosphoglycerate mutase	Soluble	WT_step3-WT_step1	-0.245091	0.455654	FALSE
A0A0H2XG48	fhuG	Probable heme-iron transport system permease protein IsdF	Soluble	WT_step3-WT_step1	-0.259285	0.531681	FALSE
Q2FEG1	lyrA	Lysostaphin resistance protein A	Soluble	WT_step3-WT_step1	-0.213213	0.457191	FALSE
A0A0H2XFJ0	SAUSA300_2379	Bcr/CflA family efflux transporter	Soluble	WT_step3-WT_step1	-0.233222	0.53531	FALSE
A0A0H2XI71	SAUSA300_0200	Peptide ABC transporter, ATP-binding protein	Soluble	WT_step3-WT_step1	-0.23608	0.535603	FALSE
Q2FIA5	cdr	Coenzyme A disulfide reductase	Soluble	WT_step3-WT_step1	-0.203401	0.45917	FALSE
A0A0H2XGS0	SAUSA300_1336	Uncharacterized protein	Soluble	WT_step3-WT_step1	-0.199026	0.460401	FALSE
A0A0H2XGL1	gltA	Citrate synthase	Soluble	WT_step3-WT_step1	0.241808	0.540694	FALSE
A0A0H2XGZ3	SAUSA300_2349	Formate/nitrite transporter family protein	Soluble	WT_step3-WT_step1	-0.244999	0.542759	FALSE
Q2FIA7	SAUSA300_0871	Uncharacterized protein SAUSA300_0871	Soluble	WT_step3-WT_step1	0.241206	0.543563	FALSE
Q2FGG6	nfo	Probable endonuclease 4	Soluble	WT_step3-WT_step1	-0.356156	0.46273	FALSE
Q2FG88	tgt	Queuine tRNA-ribosyltransferase	Soluble	WT_step3-WT_step1	-0.197341	0.462921	FALSE
Q2FG94	dtd	D-aminoacyl-tRNA deacylase	Soluble	WT_step3-WT_step1	-0.28077	0.545238	FALSE
A0A0H2XEI4	nusG	Transcription termination/antitermination protein NusG	Soluble	WT_step3-WT_step1	0.302257	0.463868	FALSE
Q2FJA2	rplA	50S ribosomal protein L1	Soluble	WT_step3-WT_step1	-0.318566	0.464419	FALSE
A0A0H2XG93	ltrA	Low temperature requirement protein LtrA	Soluble	WT_step3-WT_step1	-0.227789	0.548111	FALSE
A0A0H2XJ17	SAUSA300_0566	Amino acid permease	Soluble	WT_step3-WT_step1	-0.215823	0.465325	FALSE
Q2FDV8	clpL	ATP-dependent Clp protease ATP-binding subunit ClpL	Soluble	WT_step3-WT_step1	0.297928	0.549492	FALSE
A0A0H2XGP1	yajC	Preprotein translocase, YajC subunit	Soluble	WT_step3-WT_step1	0.225451	0.550989	FALSE
Q2FF08	rpmE2	50S ribosomal protein L31 type B	Soluble	WT_step3-WT_step1	0.428089	0.467002	FALSE
Q2FGE2	grpE	Protein GrpE	Soluble	WT_step3-WT_step1	-0.305094	0.46728	FALSE
A0A0H2XFZ7	SAUSA300_1785	Putative ABC transporter protein EcsB	Soluble	WT_step3-WT_step1	-0.205227	0.467971	FALSE
A0A0H2XHI8	SAUSA300_0913	Putative membrane protein	Soluble	WT_step3-WT_step1	-0.22528	0.468448	FALSE
A0A0H2XII1	ubiE	Menaquinone biosynthesis methyltransferase ubiE	Soluble	WT_step3-WT_step1	-0.224327	0.554432	FALSE
A0A0H2XHX5	SAUSA300_0541	Deoxynucleoside kinase family protein	Soluble	WT_step3-WT_step1	-0.227489	0.555764	FALSE
A0A0H2XKF0	nupC	Pyrimidine nucleoside transport protein	Soluble	WT_step3-WT_step1	-0.248525	0.557501	FALSE
A0A0H2XH57	SAUSA300_1787	HIT family protein	Soluble	WT_step3-WT_step1	0.689244	0.471645	FALSE
A0A0H2XIE1	sucD	Succinate--CoA ligase [ADP-forming] subunit alpha	Soluble	WT_step3-WT_step1	-0.193267	0.471708	FALSE
A0A0H2XF27	mgtE	Magnesium transporter MgtE	Soluble	WT_step3-WT_step1	-0.22485	0.560679	FALSE
Q2FH87	mscL	Large-conductance mechanosensitive channel	Soluble	WT_step3-WT_step1	0.225928	0.561876	FALSE
Q2FFV1	SAUSA300_1736	Putative membrane protein insertion efficiency factor	Soluble	WT_step3-WT_step1	0.2241	0.473072	FALSE
Q2FHM0	rlmN	Probable dual-specificity RNA methyltransferase RlmN	Soluble	WT_step3-WT_step1	0.359557	0.565238	FALSE
A0A0H2XIE3	SAUSA300_0552	Bacillithiol biosynthesis deacetylase BshB2	Soluble	WT_step3-WT_step1	0.227016	0.565241	FALSE
A0A0H2XJD3	SAUSA300_1786	ABC transporter, ATP-binding protein EcsA	Soluble	WT_step3-WT_step1	-0.215115	0.565605	FALSE
A0A0H2XEX9	purK	N5-carboxyaminoimidazole ribonucleotide synthase	Soluble	WT_step3-WT_step1	0.26681	0.475592	FALSE
A0A0H2XIX5	SAUSA300_0824	CNNM transmembrane domain-containing protein	Soluble	WT_step3-WT_step1	0.214418	0.567009	FALSE
Q2FHM8	rpoZ	DNA-directed RNA polymerase subunit omega	Soluble	WT_step3-WT_step1	-0.230583	0.572101	FALSE
A0A0H2XJ93	SAUSA300_2148	Alpha/beta hydrolase	Soluble	WT_step3-WT_step1	-0.35177	0.47892	FALSE
Q2FF43	ddl	D-alanine--D-alanine ligase	Soluble	WT_step3-WT_step1	0.367332	0.479162	FALSE
A0A0H2XH27	SAUSA300_1180	HEPN domain-containing protein	Soluble	WT_step3-WT_step1	0.258513	0.574646	FALSE
A0A0H2XI65	SAUSA300_2417	Putative transporter	Soluble	WT_step3-WT_step1	-0.231717	0.576203	FALSE
A0A0H2XIX8	SAUSA300_0992	Putative lipoprotein	Soluble	WT_step3-WT_step1	-0.191252	0.482465	FALSE
A0A0H2XGC9	vraR	DNA-binding response regulator	Soluble	WT_step3-WT_step1	0.356006	0.580178	FALSE
A0A0H2XFH8	pdhB	Pyruvate dehydrogenase E1 component, beta subunit	Soluble	WT_step3-WT_step1	0.230549	0.484071	FALSE
A0A0H2XEF6	deoD	Purine nucleoside phosphorylase DeoD-type	Soluble	WT_step3-WT_step1	0.246795	0.484349	FALSE
Q2FG69	hemL1	Glutamate-1-semialdehyde 2,1-aminomutase 1	Soluble	WT_step3-WT_step1	-0.19135	0.485102	FALSE
A0A0H2XHM4	SAUSA300_2273	Na+/H+ antiporter family protein	Soluble	WT_step3-WT_step1	-0.210333	0.584861	FALSE
Q2FI70	nadK	NAD kinase	Soluble	WT_step3-WT_step1	0.203568	0.48563	FALSE
A0A0H2XKB6	SAUSA300_0420	Lipase_3 domain-containing protein	Soluble	WT_step3-WT_step1	0.219396	0.585935	FALSE
Q2FJB8	ctsR	Transcriptional regulator CtsR	Soluble	WT_step3-WT_step1	0.202012	0.587998	FALSE
Q2FFJ3	putP	Sodium/proline symporter	Soluble	WT_step3-WT_step1	0.219553	0.589467	FALSE
Q2FKP1	rplI	50S ribosomal protein L9	Soluble	WT_step3-WT_step1	-0.289151	0.488063	FALSE
Q2FH96	guaC	GMP reductase	Soluble	WT_step3-WT_step1	-0.204309	0.488504	FALSE
A0A0H2XES1	gntP	Gluconate permease	Soluble	WT_step3-WT_step1	-0.222217	0.591291	FALSE
A0A0H2XE62	SAUSA300_0714	Integral membrane protein	Soluble	WT_step3-WT_step1	0.280417	0.59357	FALSE
A0A0H2XHA7	SAUSA300_1809	Putative membrane protein	Soluble	WT_step3-WT_step1	0.199355	0.594766	FALSE
Q2FF55	alr	Alanine racemase	Soluble	WT_step3-WT_step1	-0.203536	0.596519	FALSE
A0A0H2XIB6	SAUSA300_2288	ABC transporter, ATP-binding protein	Soluble	WT_step3-WT_step1	-0.205589	0.597553	FALSE
A0A0H2XDZ6	SAUSA300_1231	Gamma-aminobutyrate permease	Soluble	WT_step3-WT_step1	-0.20957	0.598255	FALSE
A0A0H2XET0	SAUSA300_0706	Putative osmoprotectant ABC transporter, ATP-binding protein	Soluble	WT_step3-WT_step1	-0.198161	0.598956	FALSE
Q2FHH9	frr	Ribosome-recycling factor	Soluble	WT_step3-WT_step1	-0.333719	0.495093	FALSE
A0A0H2XEY5	SAUSA300_0384	GNAT family acetyltransferase	Soluble	WT_step3-WT_step1	0.35066	0.603686	FALSE
Q2FF25	atpC	ATP synthase epsilon chain	Soluble	WT_step3-WT_step1	0.231875	0.496191	FALSE
A0A0H2XHX6	gap	Glyceraldehyde-3-phosphate dehydrogenase	Soluble	WT_step3-WT_step1	-0.201514	0.500114	FALSE
Q2FJ01	tagH	Teichoic acids export ATP-binding protein TagH	Soluble	WT_step3-WT_step1	0.207619	0.614642	FALSE
Q2FIC6	mnhD1	Na(+)/H(+) antiporter subunit D1	Soluble	WT_step3-WT_step1	-0.197976	0.615144	FALSE
A0A0H2XIT1	SAUSA300_0914	Sodium:alanine symporter family protein	Soluble	WT_step3-WT_step1	-0.192539	0.617897	FALSE
Q2FF94	groES	Co-chaperonin GroES	Soluble	WT_step3-WT_step1	0.545431	0.503188	FALSE
A0A0H2XHE4	SAUSA300_1867	Uncharacterized protein	Soluble	WT_step3-WT_step1	-0.184682	0.619306	FALSE
A0A0H2XFS7	SAUSA300_0128	MFS transporter	Soluble	WT_step3-WT_step1	-0.190383	0.620155	FALSE
Q2FDU6	crtN	4,4'-diapophytoene desaturase (4,4'-diaponeurosporene-forming)	Soluble	WT_step3-WT_step1	0.199393	0.628964	FALSE
A0A0H2XGF4	SAUSA300_0382	Sodium:dicarboxylate symporter family protein	Soluble	WT_step3-WT_step1	-0.183242	0.630717	FALSE
A0A0H2XHH4	SAUSA300_0769	Putative lipoprotein	Soluble	WT_step3-WT_step1	-0.489874	0.509308	FALSE
Q2FK15	tarI1	Ribitol-5-phosphate cytidylyltransferase 1	Soluble	WT_step3-WT_step1	0.306515	0.509983	FALSE
A0A0H2XFE1	SAUSA300_1692	PepSY domain-containing protein	Soluble	WT_step3-WT_step1	0.182718	0.632498	FALSE
Q2FH25	odhA	2-oxoglutarate dehydrogenase E1 component	Soluble	WT_step3-WT_step1	-0.177178	0.511501	FALSE
A0A0H2XFS1	SAUSA300_0079	Putative lipoprotein	Soluble	WT_step3-WT_step1	-0.243542	0.512103	FALSE
A0A0H2XDE4	SAUSA300_0672	Transcriptional regulator, MarR family	Soluble	WT_step3-WT_step1	0.220878	0.512216	FALSE
A0A0H2XE66	SAUSA300_1534	Uncharacterized protein	Soluble	WT_step3-WT_step1	-0.207388	0.512646	FALSE
Q2FJG3	SAUSA300_0453	Nucleoid-associated protein SAUSA300_0453	Soluble	WT_step3-WT_step1	0.650717	0.514338	FALSE
A0A0H2XJY9	SAUSA300_1550	Methyltransf_25 domain-containing protein	Soluble	WT_step3-WT_step1	0.172555	0.641475	FALSE
A0A0H2XHQ0	SAUSA300_2259	Putative transcriptional regulator	Soluble	WT_step3-WT_step1	-0.192623	0.515324	FALSE
Q2FFI4	SAUSA300_1892	UPF0316 protein SAUSA300_1892	Soluble	WT_step3-WT_step1	-0.179138	0.643327	FALSE
A0A0H2XGF2	uppS	Isoprenyl transferase	Soluble	WT_step3-WT_step1	0.214677	0.643764	FALSE
A0A0H2XG46	SAUSA300_0329	Putative oxidoreductase	Soluble	WT_step3-WT_step1	0.406404	0.644473	FALSE
Q2FEP4	rplV	50S ribosomal protein L22	Soluble	WT_step3-WT_step1	-0.197626	0.519471	FALSE
Q2FJP8	rpsF	30S ribosomal protein S6	Soluble	WT_step3-WT_step1	0.647752	0.520078	FALSE
Q2FEW1	SAUSA300_2130	Probable uridylyltransferase SAUSA300_2130	Soluble	WT_step3-WT_step1	-0.652608	0.65329	FALSE
A0A0H2XG70	accC	Biotin carboxylase	Soluble	WT_step3-WT_step1	-0.170612	0.654142	FALSE
Q2FKN8	walR	Transcriptional regulatory protein WalR	Soluble	WT_step3-WT_step1	0.177887	0.520774	FALSE
A0A0H2XIA8	pyrC	Dihydroorotase	Soluble	WT_step3-WT_step1	0.186394	0.521026	FALSE
A0A0H2XE01	rpoF	RNA polymerase sigma factor	Soluble	WT_step3-WT_step1	0.181935	0.522214	FALSE
Q2FGH0	sodA	Superoxide dismutase [Mn/Fe] 1	Soluble	WT_step3-WT_step1	-0.183703	0.522607	FALSE
A0A0H2XIP9	corA	Magnesium transport protein CorA	Soluble	WT_step3-WT_step1	0.164317	0.658142	FALSE
Q2FH55	nikB	Nickel import system permease protein NikB	Soluble	WT_step3-WT_step1	0.162541	0.660961	FALSE
A0A0H2XF96	SAUSA300_0363	DUF951 domain-containing protein	Soluble	WT_step3-WT_step1	-0.175368	0.661779	FALSE
A0A0H2XFP1	esaA	Type VII secretion system accessory factor EsaA	Soluble	WT_step3-WT_step1	0.170689	0.665598	FALSE
A0A0H2XFQ7	SAUSA300_1064	Transporter, TRAP family	Soluble	WT_step3-WT_step1	-0.166431	0.671066	FALSE
Q2FI93	fabH	Beta-ketoacyl-[acyl-carrier-protein] synthase III	Soluble	WT_step3-WT_step1	0.236552	0.528784	FALSE
A0A0H2XDG3	SAUSA300_2456	Putative membrane protein	Soluble	WT_step3-WT_step1	-0.170803	0.671535	FALSE
A0A0H2XH52	SAUSA300_1804	Glucosamine-6-phosphate isomerase	Soluble	WT_step3-WT_step1	0.227825	0.529138	FALSE
Q2FJ62	ung	Uracil-DNA glycosylase	Soluble	WT_step3-WT_step1	-0.174826	0.672894	FALSE
A0A0H2XHC2	gudB	Glutamate dehydrogenase	Soluble	WT_step3-WT_step1	-0.156009	0.673628	FALSE
A0A0H2XFR3	SAUSA300_1334	Putative membrane protein	Soluble	WT_step3-WT_step1	-0.159114	0.674158	FALSE
Q2FK08	lrgA	Antiholin-like protein LrgA	Soluble	WT_step3-WT_step1	-0.17668	0.676284	FALSE
A0A0H2XF25	SAUSA300_2449	Putative transporter	Soluble	WT_step3-WT_step1	0.166225	0.677062	FALSE
Q2FEP8	rpsQ	30S ribosomal protein S17	Soluble	WT_step3-WT_step1	0.208615	0.531592	FALSE
Q2FI18	qoxB	Probable quinol oxidase subunit 1	Soluble	WT_step3-WT_step1	-0.173464	0.532082	FALSE
Q2FKI2	copB	Probable copper-transporting P-type ATPase B	Soluble	WT_step3-WT_step1	0.171809	0.678555	FALSE
A0A0H2XH81	SAUSA300_2332	Heat shock protein	Soluble	WT_step3-WT_step1	0.154008	0.67869	FALSE
Q2FJB6	mcsB	Protein-arginine kinase	Soluble	WT_step3-WT_step1	-0.152462	0.680074	FALSE
A0A0H2XGH7	SAUSA300_0443	YibE/F-like protein	Soluble	WT_step3-WT_step1	-0.165941	0.682391	FALSE
A0A0H2XIH4	SAUSA300_1474	Alkaline shock protein 23	Soluble	WT_step3-WT_step1	0.149349	0.685683	FALSE
A0A0H2XGI9	SAUSA300_1624	MutT/nudix family protein	Soluble	WT_step3-WT_step1	0.148506	0.687318	FALSE
Q2FKQ1	gyrB	DNA gyrase subunit B	Soluble	WT_step3-WT_step1	0.25684	0.538526	FALSE
Q2FGD9	lepA	Elongation factor 4	Soluble	WT_step3-WT_step1	0.14633	0.692644	FALSE
A0A0H2XH66	opp-1A	Oligopeptide permease, peptide-binding protein	Soluble	WT_step3-WT_step1	-0.181594	0.541002	FALSE
Q2FH63	trpA	Tryptophan synthase alpha chain	Soluble	WT_step3-WT_step1	0.139837	0.704605	FALSE
A0A0H2XJI8	lysP	Lysine-specific permease	Soluble	WT_step3-WT_step1	-0.163897	0.544421	FALSE
A0A0H2XFZ5	SAUSA300_1254	Putative membrane protein	Soluble	WT_step3-WT_step1	-0.157442	0.708713	FALSE
Q2FHF2	rny	Ribonuclease Y	Soluble	WT_step3-WT_step1	0.381248	0.545695	FALSE
A0A0H2XIK4	rocD	Ornithine aminotransferase	Soluble	WT_step3-WT_step1	-0.140321	0.710822	FALSE
A0A0H2XE83	SAUSA300_2324	PTS system, sucrose-specific IIBC component	Soluble	WT_step3-WT_step1	0.148301	0.711171	FALSE
A0A0H2XJG9	SAUSA300_1684	Smooth muscle caldesmon	Soluble	WT_step3-WT_step1	-0.210711	0.549474	FALSE
Q2FER8	ecfA2	Energy-coupling factor transporter ATP-binding protein EcfA2	Soluble	WT_step3-WT_step1	0.132828	0.718234	FALSE
A0A0H2XJ21	tarJ	Ribulose-5-phosphate reductase	Soluble	WT_step3-WT_step1	-0.13361	0.719155	FALSE
A0A0H2XG31	SAUSA300_2262	Putative membrane protein	Soluble	WT_step3-WT_step1	0.133359	0.719343	FALSE
A0A0H2XG98	rsbV	Anti-sigma factor antagonist	Soluble	WT_step3-WT_step1	-0.279689	0.551249	FALSE
A0A0H2XFR1	ecfT	Energy-coupling factor transporter transmembrane protein EcfT	Soluble	WT_step3-WT_step1	-0.133622	0.725263	FALSE
A0A0H2XHJ5	sufS	Probable cysteine desulfurase	Soluble	WT_step3-WT_step1	-0.131275	0.72924	FALSE
A0A0H2XGB6	SAUSA300_2358	ABC transporter, permease protein	Soluble	WT_step3-WT_step1	-0.131145	0.730954	FALSE
A0A0H2XHJ7	brnQ	Branched-chain amino acid transport system carrier protein	Soluble	WT_step3-WT_step1	-0.145379	0.731041	FALSE
A0A0H2XES4	SAUSA300_0716	Ribonucleoside-diphosphate reductase	Soluble	WT_step3-WT_step1	0.381421	0.555477	FALSE
A0A0H2XH43	ccpA	Catabolite control protein A	Soluble	WT_step3-WT_step1	0.205039	0.555769	FALSE
A0A0H2XFV0	SAUSA300_0215	Isoprenylcysteine carboxyl methyltransferase	Soluble	WT_step3-WT_step1	-0.125478	0.73418	FALSE
Q2FJ95	rpsL	30S ribosomal protein S12	Soluble	WT_step3-WT_step1	-0.202929	0.562327	FALSE
A0A0H2XFG7	glpF	Glycerol uptake facilitator	Soluble	WT_step3-WT_step1	0.120165	0.750783	FALSE
A0A0H2XE09	SAUSA300_2112	YbbR-like protein	Soluble	WT_step3-WT_step1	-0.156491	0.562519	FALSE
Q2FHP0	pyrR	Bifunctional protein PyrR	Soluble	WT_step3-WT_step1	-0.154545	0.562935	FALSE
A0A0H2XK72	SAUSA300_1136	Ribosome biogenesis GTPase A	Soluble	WT_step3-WT_step1	0.124659	0.752376	FALSE
Q2FEE1	tcaA	Membrane-associated protein TcaA	Soluble	WT_step3-WT_step1	-0.24451	0.564352	FALSE
A0A0H2XEF1	SAUSA300_1465	2-oxoisovalerate dehydrogenase, E1 component, beta subunit	Soluble	WT_step3-WT_step1	-0.179074	0.565291	FALSE
A0A0H2XFY5	SAUSA300_2552	Citrate transporter, permease protein	Soluble	WT_step3-WT_step1	-0.11826	0.759399	FALSE
A0A0H2XGA8	SAUSA300_0106	Putative drug transporter	Soluble	WT_step3-WT_step1	-0.117055	0.759967	FALSE
A0A0H2XIF1	tagG	Transport permease protein	Soluble	WT_step3-WT_step1	-0.114038	0.761453	FALSE
Q2FJN4	ahpC	Alkyl hydroperoxide reductase C	Soluble	WT_step3-WT_step1	0.276628	0.567037	FALSE
Q2FF88	agrB	Accessory gene regulator protein B	Soluble	WT_step3-WT_step1	0.111262	0.763837	FALSE
A0A0H2XHE3	SAUSA300_2445	Transcriptional regulator, MerR family	Soluble	WT_step3-WT_step1	0.109961	0.764497	FALSE
A0A0H2XFC0	SAUSA300_0670	ABC transporter, ATP-binding protein, MsbA family	Soluble	WT_step3-WT_step1	0.109398	0.765726	FALSE
Q2FIX0	SAUSA300_0655	Probable transcriptional regulatory protein SAUSA300_0655	Soluble	WT_step3-WT_step1	-0.156829	0.568967	FALSE
Q2FHX5	mntH	Divalent metal cation transporter MntH	Soluble	WT_step3-WT_step1	0.106243	0.772427	FALSE
A0A0H2XI09	SAUSA300_0687	Putative hemolysin	Soluble	WT_step3-WT_step1	-0.193274	0.571092	FALSE
A0A0H2XIY4	SAUSA300_2363	Cation efflux family protein	Soluble	WT_step3-WT_step1	0.116964	0.775649	FALSE
Q2FG38	accA	Acetyl-coenzyme A carboxylase carboxyl transferase subunit alpha	Soluble	WT_step3-WT_step1	-0.156053	0.572012	FALSE
Q2FGA9	SAUSA300_1574	UPF0297 protein SAUSA300_1574	Soluble	WT_step3-WT_step1	0.269022	0.781045	FALSE
A0A0H2XGM4	SAUSA300_0803	Transcriptional regulator, Cro/CI family	Soluble	WT_step3-WT_step1	-0.153841	0.784918	FALSE
A0A0H2XGP3	murA	UDP-N-acetylglucosamine 1-carboxyvinyltransferase	Soluble	WT_step3-WT_step1	0.160415	0.575135	FALSE
A0A0H2XGK8	SAUSA300_1740	Uncharacterized protein	Soluble	WT_step3-WT_step1	0.0996242	0.78649	FALSE
Q2FJ80	azo1	FMN-dependent NADPH-azoreductase	Soluble	WT_step3-WT_step1	0.105882	0.790842	FALSE
A0A0H2XKH2	SAUSA300_2448	Putative membrane protein	Soluble	WT_step3-WT_step1	-0.0990634	0.799502	FALSE
A0A0H2XGH8	SAUSA300_2408	Oligopeptide ABC transporter, ATP-binding protein	Soluble	WT_step3-WT_step1	0.0905723	0.805557	FALSE
Q2FIC3	mnhA1	Na(+)/H(+) antiporter subunit A1	Soluble	WT_step3-WT_step1	-0.0985221	0.806656	FALSE
A0A0H2XG13	SAUSA300_0343	Acetyltransferase, GNAT family	Soluble	WT_step3-WT_step1	-0.0946192	0.808706	FALSE
Q2FHQ4	murD	UDP-N-acetylmuramoylalanine--D-glutamate ligase	Soluble	WT_step3-WT_step1	-0.12451	0.809442	FALSE
A0A0H2XIT3	SAUSA300_0129	Diacetyl reductase [(S)-acetoin forming]	Soluble	WT_step3-WT_step1	-0.0878018	0.811649	FALSE
A0A0H2XHT4	SAUSA300_0666	Cytokinin riboside 5'-monophosphate phosphoribohydrolase	Soluble	WT_step3-WT_step1	0.123034	0.812497	FALSE
A0A0H2XDZ4	ampA	Cytosol aminopeptidase	Soluble	WT_step3-WT_step1	-0.0867969	0.815534	FALSE
Q2FJB0	cysS	Cysteine--tRNA ligase	Soluble	WT_step3-WT_step1	0.193106	0.585509	FALSE
A0A0H2XIY9	moaB	Molybdenum cofactor biosynthesis protein B	Soluble	WT_step3-WT_step1	0.233413	0.585649	FALSE
A0A0H2XF17	SAUSA300_1106	Putative lipoprotein	Soluble	WT_step3-WT_step1	-0.0824699	0.823366	FALSE
Q2FIP8	pepT	Peptidase T	Soluble	WT_step3-WT_step1	-0.164732	0.586634	FALSE
A0A0H2XES0	SAUSA300_0631	Putative nucleoside transporter	Soluble	WT_step3-WT_step1	-0.0861139	0.82494	FALSE
A0A0H2XEV9	SAUSA300_0924	Sodium transport family protein	Soluble	WT_step3-WT_step1	-0.0806417	0.825508	FALSE
A0A0H2XEE2	SAUSA300_2146	Zinc-type alcohol dehydrogenase-like protein	Soluble	WT_step3-WT_step1	-0.0819361	0.82733	FALSE
Q2FHL2	SAUSA300_1119	Uncharacterized protein SAUSA300_1119	Soluble	WT_step3-WT_step1	-0.0801829	0.828629	FALSE
Q2FDS6	SAUSA300_2518	Uncharacterized hydrolase SAUSA300_2518	Soluble	WT_step3-WT_step1	0.0796475	0.833848	FALSE
A0A0H2XDR0	SAUSA300_2126	Drug resistance transporter, EmrB/QacA subfamily	Soluble	WT_step3-WT_step1	0.0823951	0.834424	FALSE
Q2FIN2	lgt	Phosphatidylglycerol--prolipoprotein diacylglyceryl transferase	Soluble	WT_step3-WT_step1	-0.0762217	0.835284	FALSE
A0A0H2XEG2	SAUSA300_2405	Putative membrane protein	Soluble	WT_step3-WT_step1	0.0762291	0.835518	FALSE
A0A0H2XH75	pyrE	Orotate phosphoribosyltransferase	Soluble	WT_step3-WT_step1	-0.144454	0.590629	FALSE
Q2FDQ7	ldh2	L-lactate dehydrogenase 2	Soluble	WT_step3-WT_step1	0.333807	0.59092	FALSE
A0A0H2XFQ9	SAUSA300_2215	Uncharacterized protein	Soluble	WT_step3-WT_step1	-0.215118	0.59111	FALSE
A0A0H2XHU6	dat	D-alanine aminotransferase	Soluble	WT_step3-WT_step1	-0.141139	0.59481	FALSE
Q2FHU2	pheT	Phenylalanine--tRNA ligase beta subunit	Soluble	WT_step3-WT_step1	-0.140767	0.595125	FALSE
Q2FIJ2	SAUSA300_0786	Organic hydroperoxide resistance protein-like	Soluble	WT_step3-WT_step1	0.146969	0.857851	FALSE
Q2FIV6	uppP	Undecaprenyl-diphosphatase	Soluble	WT_step3-WT_step1	-0.0728346	0.859408	FALSE
Q2FFJ7	dagK	Diacylglycerol kinase	Soluble	WT_step3-WT_step1	-0.0634385	0.862315	FALSE
A0A0H2XH13	SAUSA300_0659	Sugar efflux transporter	Soluble	WT_step3-WT_step1	0.14505	0.596782	FALSE
A0A0H2XEV7	SAUSA300_0689	Glycosyl transferase, group 2 family protein	Soluble	WT_step3-WT_step1	-0.0613172	0.86711	FALSE
A0A0H2XG75	SAUSA300_0222	Putative membrane protein	Soluble	WT_step3-WT_step1	0.0620164	0.867743	FALSE
A0A0H2XK60	SAUSA300_0664	Homoserine dehydrogenase	Soluble	WT_step3-WT_step1	0.0696623	0.868063	FALSE
A0A0H2XET4	SAUSA300_1725	Transaldolase	Soluble	WT_step3-WT_step1	-0.171397	0.597989	FALSE
A0A0H2XEQ5	SAUSA300_0201	Peptide ABC transporter, permease protein	Soluble	WT_step3-WT_step1	-0.0706397	0.869871	FALSE
A0A0H2XIN9	SAUSA300_1252	Amino acid carrier protein	Soluble	WT_step3-WT_step1	0.0739844	0.871417	FALSE
A0A0H2XEQ7	SAUSA300_0209	Maltodextrin-binding protein	Soluble	WT_step3-WT_step1	0.0609557	0.875226	FALSE
A0A0H2XGW7	SAUSA300_1492	Putative lipoprotein	Soluble	WT_step3-WT_step1	-0.148202	0.599797	FALSE
A0A0H2XJ83	ftsY	Signal recognition particle receptor FtsY	Soluble	WT_step3-WT_step1	-0.169856	0.600425	FALSE
Q2FI12	purC	Phosphoribosylaminoimidazole-succinocarboxamide synthase	Soluble	WT_step3-WT_step1	-0.140914	0.600429	FALSE
A0A0H2XKA5	rpoD	RNA polymerase sigma factor SigA	Soluble	WT_step3-WT_step1	-0.354747	0.600991	FALSE
A0A0H2XGT3	SAUSA300_2554	Sulfite reductase flavoprotein	Soluble	WT_step3-WT_step1	-0.0702426	0.883394	FALSE
A0A0H2XH78	SAUSA300_2252	DUF4870 domain-containing protein	Soluble	WT_step3-WT_step1	-0.0544614	0.886639	FALSE
A0A0H2XJD2	SAUSA300_1155	Zinc metalloprotease	Soluble	WT_step3-WT_step1	-0.147545	0.601707	FALSE
A0A0H2XK78	SAUSA300_0208	Putative maltose ABC transporter, ATP-binding protein	Soluble	WT_step3-WT_step1	-0.0524066	0.894608	FALSE
A0A0H2XEP7	SAUSA300_2460	Acetyltransferase family protein	Soluble	WT_step3-WT_step1	0.104838	0.894767	FALSE
Q2FFK6	SAUSA300_1870	UPF0421 protein SAUSA300_1870	Soluble	WT_step3-WT_step1	-0.0482203	0.895245	FALSE
A0A0H2XFT2	SAUSA300_1240	UPF0154 protein SAUSA300_1240	Soluble	WT_step3-WT_step1	-0.0521236	0.896088	FALSE
A0A0H2XJ57	oppF	Oligopeptide ABC transporter, ATP-binding protein	Soluble	WT_step3-WT_step1	-0.0470145	0.897972	FALSE
A0A0H2XDP9	SAUSA300_2357	ABC transporter, ATP-binding protein	Soluble	WT_step3-WT_step1	-0.046308	0.900367	FALSE
A0A0H2XER0	SAUSA300_1324	Probable queuosine precursor transporter	Soluble	WT_step3-WT_step1	0.0512456	0.902687	FALSE
Q2FFZ9	SAUSA300_1685	UPF0478 protein SAUSA300_1685	Soluble	WT_step3-WT_step1	0.186637	0.60504	FALSE
A0A0H2XE35	SAUSA300_1241	DUF1453 family protein	Soluble	WT_step3-WT_step1	-0.0422221	0.909303	FALSE
A0A0H2XGA1	SAUSA300_2251	6-phosphogluconate dehydrogenase, decarboxylating	Soluble	WT_step3-WT_step1	0.154043	0.605768	FALSE
A0A0H2XGG9	nagA	N-acetylglucosamine-6-phosphate deacetylase	Soluble	WT_step3-WT_step1	0.0514944	0.912624	FALSE
Q2FIC7	mnhE1	Na(+)/H(+) antiporter subunit E1	Soluble	WT_step3-WT_step1	-0.0444266	0.914413	FALSE
Q2FJA0	rplL	50S ribosomal protein L7/L12	Soluble	WT_step3-WT_step1	0.571259	0.606326	FALSE
A0A0H2XEW9	SAUSA300_2099	Cation efflux family protein	Soluble	WT_step3-WT_step1	-0.0380726	0.916841	FALSE
A0A0H2XJ60	SAUSA300_0790	Putative arsenate reductase	Soluble	WT_step3-WT_step1	0.0485678	0.917324	FALSE
A0A0H2XF73	SAUSA300_1112	Protein phosphatase 2C domain protein	Soluble	WT_step3-WT_step1	-0.0562014	0.917804	FALSE
A0A0H2XG24	SAUSA300_0602	Exported protein	Soluble	WT_step3-WT_step1	0.0407268	0.918187	FALSE
A0A0H2XIJ5	oppA	Oligopeptide ABC transporter, substrate-binding protein	Soluble	WT_step3-WT_step1	-0.200922	0.606893	FALSE
Q2FHT1	murI	Glutamate racemase	Soluble	WT_step3-WT_step1	0.0343578	0.924956	FALSE
A0A0H2XGK7	SAUSA300_0236	PTS system, IIBC components	Soluble	WT_step3-WT_step1	-0.0352484	0.931188	FALSE
Q2FI10	purQ	Phosphoribosylformylglycinamidine synthase subunit PurQ	Soluble	WT_step3-WT_step1	0.0320146	0.933162	FALSE
Q2FG97	aspS	Aspartate--tRNA ligase	Soluble	WT_step3-WT_step1	-0.164226	0.609053	FALSE
Q2FF15	glyA	Serine hydroxymethyltransferase	Soluble	WT_step3-WT_step1	-0.134281	0.610189	FALSE
Q2FDU3	crtP	4,4'-diaponeurosporene oxygenase	Soluble	WT_step3-WT_step1	0.0248618	0.948762	FALSE
A0A0H2XJR5	SAUSA300_1710	Putative lysophospholipase	Soluble	WT_step3-WT_step1	0.0231935	0.949494	FALSE
A0A0H2XG62	SAUSA300_1118	Alkaline shock protein 23	Soluble	WT_step3-WT_step1	-0.0194191	0.957967	FALSE
A0A0H2XHR6	SAUSA300_2542	Putative long chain fatty acid-CoA ligase VraA	Soluble	WT_step3-WT_step1	0.0178771	0.960933	FALSE
A0A0H2XGH5	SAUSA300_1979	Cation transport family protein	Soluble	WT_step3-WT_step1	-0.0196084	0.965129	FALSE
Q2FG85	ruvA	Holliday junction ATP-dependent DNA helicase RuvA	Soluble	WT_step3-WT_step1	0.0168891	0.967048	FALSE
A0A0H2XE56	SAUSA300_2447	DUF2188 domain-containing protein	Soluble	WT_step3-WT_step1	0.319949	0.611668	FALSE
Q2FG31	SAUSA300_1653	UPF0173 metal-dependent hydrolase SAUSA300_1653	Soluble	WT_step3-WT_step1	0.0130821	0.971755	FALSE
Q2FF09	tdk	Thymidine kinase	Soluble	WT_step3-WT_step1	0.0117021	0.974659	FALSE
Q2FFH9	sdcS	Sodium-dependent dicarboxylate transporter SdcS	Soluble	WT_step3-WT_step1	-0.0107534	0.97709	FALSE
A0A0H2XHX7	SAUSA300_2134	Probable heme-iron transport system permease protein IsdF	Soluble	WT_step3-WT_step1	0.00911603	0.9801	FALSE
A0A0H2XKD9	srrB	Sensor protein SrrB	Soluble	WT_step3-WT_step1	0.00782244	0.982992	FALSE
Q2FGC5	mtnN	5'-methylthioadenosine/S-adenosylhomocysteine nucleosidase	Soluble	WT_step3-WT_step1	-0.00771381	0.984409	FALSE
Q2FFN1	hemL2	Glutamate-1-semialdehyde 2,1-aminomutase 2	Soluble	WT_step3-WT_step1	-0.00542742	0.98851	FALSE
Q2FG49	coaE	Dephospho-CoA kinase	Soluble	WT_step3-WT_step1	0.00709758	0.990859	FALSE
A0A0H2XIH0	SAUSA300_0230	Putative membrane protein	Soluble	WT_step3-WT_step1	-0.00367224	0.99199	FALSE
Q2FGF6	era	GTPase Era	Soluble	WT_step3-WT_step1	0.00319841	0.993034	FALSE
Q2FGF8	glyQS	Glycine--tRNA ligase	Soluble	WT_step3-WT_step1	-0.135206	0.613528	FALSE
Q2FG83	obg	GTPase Obg	Soluble	WT_step3-WT_step1	0.245559	0.615974	FALSE
Q2FJ94	rpsG	30S ribosomal protein S7	Soluble	WT_step3-WT_step1	0.164886	0.618443	FALSE
A0A0H2XHI3	SAUSA300_1007	Inositol monophosphatase family protein	Soluble	WT_step3-WT_step1	-0.134165	0.620379	FALSE
Q2FEP5	rpsC	30S ribosomal protein S3	Soluble	WT_step3-WT_step1	-0.143678	0.620589	FALSE
Q2FEN8	rpsJ	30S ribosomal protein S10	Soluble	WT_step3-WT_step1	-0.190071	0.620829	FALSE
Q2FG80	rplU	50S ribosomal protein L21	Soluble	WT_step3-WT_step1	-0.290534	0.623523	FALSE
A0A0H2XI11	phoH	Phosphate starvation-induced protein, PhoH family	Soluble	WT_step3-WT_step1	-0.140391	0.625428	FALSE
A0A0H2XIQ7	SAUSA300_2030	Putative membrane protein	Soluble	WT_step3-WT_step1	-0.189593	0.627167	FALSE
A0A0H2XHX8	SAUSA300_0980	Putative membrane protein	Soluble	WT_step3-WT_step1	0.266155	0.627856	FALSE
Q2FJM6	guaB	Inosine-5'-monophosphate dehydrogenase	Soluble	WT_step3-WT_step1	-0.181847	0.628329	FALSE
A0A0H2XHC5	dltB	Teichoic acid D-alanyltransferase	Soluble	WT_step3-WT_step1	-0.133538	0.628377	FALSE
Q2FGE8	rpsU	30S ribosomal protein S21	Soluble	WT_step3-WT_step1	-0.369529	0.629453	FALSE
A0A0H2XFE3	SAUSA300_1247	Uncharacterized protein	Soluble	WT_step3-WT_step1	0.191542	0.630085	FALSE
A0A0H2XHN2	SAUSA300_2102	Haloacid dehalogenase-like hydrolase	Soluble	WT_step3-WT_step1	0.146601	0.632461	FALSE
Q2FHI0	pyrH	Uridylate kinase	Soluble	WT_step3-WT_step1	-0.163193	0.6345	FALSE
A0A0H2XGB8	SAUSA300_0303	Putative lipoprotein	Soluble	WT_step3-WT_step1	-0.17725	0.63516	FALSE
A0A0H2XFS3	SAUSA300_2354	Putative lipoprotein	Soluble	WT_step3-WT_step1	-0.297993	0.636175	FALSE
A0A0H2XGL3	potD	Spermidine/putrescine ABC transporter, spermidine/putrescine-binding protein	Soluble	WT_step3-WT_step1	-0.151329	0.637343	FALSE
A0A0H2XFL7	SAUSA300_0308	Putative hemin transport system permease protein HrtB	Soluble	WT_step3-WT_step1	-0.144047	0.637545	FALSE
A0A0H2XHV2	opuD	Glycine betaine transporter opuD	Soluble	WT_step3-WT_step1	0.252521	0.637877	FALSE
A0A0H2XGR4	polA	DNA polymerase I	Soluble	WT_step3-WT_step1	-0.531071	0.638017	FALSE
Q2FIA9	addB	ATP-dependent helicase/deoxyribonuclease subunit B	Soluble	WT_step3-WT_step1	0.266094	0.640964	FALSE
Q2FH20	murG	UDP-N-acetylglucosamine--N-acetylmuramyl-(pentapeptide) pyrophosphoryl-undecaprenol N-acetylglucosamine transferase	Soluble	WT_step3-WT_step1	0.508279	0.641228	FALSE
A0A0H2XI99	esxA	Type VII secretion system extracellular protein A	Soluble	WT_step3-WT_step1	0.126327	0.642789	FALSE
A0A0H2XED3	SAUSA300_0649	DUF47 domain-containing protein	Soluble	WT_step3-WT_step1	-0.136701	0.646503	FALSE
A0A0H2XHW1	SAUSA300_0620	ABC transporter ATP-binding protein	Soluble	WT_step3-WT_step1	-0.131749	0.648694	FALSE
Q2FES1	rplM	50S ribosomal protein L13	Soluble	WT_step3-WT_step1	0.233057	0.649023	FALSE
Q2FEP2	rplB	50S ribosomal protein L2	Soluble	WT_step3-WT_step1	-0.121523	0.649063	FALSE
A0A0H2XG16	clfA	Clumping factor A	Soluble	WT_step3-WT_step1	-0.137878	0.652223	FALSE
A0A0H2XI24	pepS	Aminopeptidase PepS	Soluble	WT_step3-WT_step1	-0.182494	0.652286	FALSE
Q2FEQ1	rplE	50S ribosomal protein L5	Soluble	WT_step3-WT_step1	-0.138088	0.655473	FALSE
Q2FK29	ldh1	L-lactate dehydrogenase 1	Soluble	WT_step3-WT_step1	0.145693	0.657706	FALSE
A0A0H2XFU7	aldA2	Aldehyde dehydrogenase	Soluble	WT_step3-WT_step1	0.362879	0.657802	FALSE
A0A0H2XH82	SAUSA300_0372	Putative lipoprotein	Soluble	WT_step3-WT_step1	-0.12349	0.659121	FALSE
Q2FHN8	pyrB	Aspartate carbamoyltransferase	Soluble	WT_step3-WT_step1	0.154863	0.659462	FALSE
A0A0H2XE45	SAUSA300_2065	UDP-N-acetylglucosamine 2-epimerase	Soluble	WT_step3-WT_step1	0.184168	0.660903	FALSE
A0A0H2XG38	SAUSA300_1904	Exported protein	Soluble	WT_step3-WT_step1	0.141378	0.661359	FALSE
A0A0H2XGY9	modA	Molybdenum ABC transporter, molybdenum-binding protein ModA	Soluble	WT_step3-WT_step1	-0.13008	0.664404	FALSE
A0A0H2XHK2	clfB	Clumping factor B	Soluble	WT_step3-WT_step1	0.187042	0.665372	FALSE
A0A0H2XHE6	sdhB	Succinate dehydrogenase, iron-sulfur protein	Soluble	WT_step3-WT_step1	0.130903	0.666018	FALSE
A0A0H2XFW6	pyrD	Dihydroorotate dehydrogenase (quinone)	Soluble	WT_step3-WT_step1	0.467812	0.666494	FALSE
Q2FIS2	ltaS	Lipoteichoic acid synthase	Soluble	WT_step3-WT_step1	0.215348	0.667422	FALSE
A0A0H2XGS8	SAUSA300_1792	Uncharacterized protein	Soluble	WT_step3-WT_step1	0.537552	0.673128	FALSE
A0A0H2XIQ0	opuCc	Glycine betaine/carnitine/choline ABC transporter	Soluble	WT_step3-WT_step1	-0.12295	0.673318	FALSE
A0A0H2XHV3	SAUSA300_1040	Cell division protein ZapA	Soluble	WT_step3-WT_step1	0.387195	0.673617	FALSE
A0A0H2XHF1	rnr	Ribonuclease R	Soluble	WT_step3-WT_step1	0.223765	0.676921	FALSE
Q2FJI9	dabA	Probable inorganic carbon transporter subunit DabA	Soluble	WT_step3-WT_step1	-0.11961	0.678784	FALSE
Q2FFK2	ftnA	Bacterial non-heme ferritin	Soluble	WT_step3-WT_step1	-0.186158	0.681411	FALSE
A0A0H2XFJ8	pyrP	Uracil permease	Soluble	WT_step3-WT_step1	0.129193	0.683331	FALSE
Q2FJA3	rplK	50S ribosomal protein L11	Soluble	WT_step3-WT_step1	0.170412	0.683596	FALSE
A0A0H2XH88	SAUSA300_0352	ABC transporter, ATP-binding protein	Soluble	WT_step3-WT_step1	0.142539	0.684561	FALSE
A0A0H2XIW6	SAUSA300_0484	S4 domain-containing protein	Soluble	WT_step3-WT_step1	-0.223566	0.684991	FALSE
Q2FDR0	panB	3-methyl-2-oxobutanoate hydroxymethyltransferase	Soluble	WT_step3-WT_step1	0.14754	0.685458	FALSE
A0A0H2XG53	SAUSA300_0668	DUF1014-domain-containing protein	Soluble	WT_step3-WT_step1	-0.178469	0.687079	FALSE
A0A0H2XEK9	fumC	Fumarate hydratase class II	Soluble	WT_step3-WT_step1	-0.114545	0.688469	FALSE
A0A0H2XEB7	SAUSA300_0729	Integral membrane protein	Soluble	WT_step3-WT_step1	-0.108441	0.689798	FALSE
Q2FF59	rsbW	Serine-protein kinase RsbW	Soluble	WT_step3-WT_step1	0.1712	0.69125	FALSE
A0A0H2XJZ5	pbpA	Penicillin-binding protein 1	Soluble	WT_step3-WT_step1	-0.281225	0.691868	FALSE
Q2FGB6	greA	Transcription elongation factor GreA	Soluble	WT_step3-WT_step1	0.299647	0.693726	FALSE
Q2FHI1	tsf	Elongation factor Ts	Soluble	WT_step3-WT_step1	0.164066	0.694219	FALSE
Q2FFM9	SAUSA300_1847	Putative multidrug export ATP-binding/permease protein SAUSA300_1847	Soluble	WT_step3-WT_step1	-0.386311	0.694698	FALSE
Q2FJA1	rplJ	50S ribosomal protein L10	Soluble	WT_step3-WT_step1	0.172885	0.697307	FALSE
A0A0H2XFG0	SAUSA300_2235	Iron compound ABC transporter, iron compound-binding protein	Soluble	WT_step3-WT_step1	-0.103449	0.702164	FALSE
Q2FER6	rplQ	50S ribosomal protein L17	Soluble	WT_step3-WT_step1	-0.242899	0.703301	FALSE
Q2FG58	rplT	50S ribosomal protein L20	Soluble	WT_step3-WT_step1	-0.108204	0.703366	FALSE
A0A0H2XJG3	SAUSA300_0995	Dihydrolipoamide acetyltransferase component of pyruvate dehydrogenase complex	Soluble	WT_step3-WT_step1	-0.102006	0.703514	FALSE
A0A0H2XIH7	SAUSA300_1688	Phenylalanyl-tRNA synthetase (Beta subunit)	Soluble	WT_step3-WT_step1	-0.106219	0.703839	FALSE
Q2FFV6	metK	S-adenosylmethionine synthase	Soluble	WT_step3-WT_step1	0.17802	0.70547	FALSE
A0A0H2XGD7	pfkA	ATP-dependent 6-phosphofructokinase	Soluble	WT_step3-WT_step1	-0.10259	0.707426	FALSE
A0A0H2XHM3	opuCa	Glycine betaine/carnitine/choline ABC transporter ATP-binding protein	Soluble	WT_step3-WT_step1	-0.212677	0.709169	FALSE
A0A0H2XJ55	SAUSA300_0385	YflT domain-containing protein	Soluble	WT_step3-WT_step1	0.278368	0.714924	FALSE
A0A0H2XHA9	SAUSA300_1182	Pyruvate ferredoxin oxidoreductase, alpha subunit	Soluble	WT_step3-WT_step1	-0.129276	0.72231	FALSE
Q2FK73	ptsG	PTS system glucose-specific EIICBA component	Soluble	WT_step3-WT_step1	-0.160375	0.725195	FALSE
A0A0H2XFL4	SAUSA300_1020	Glycerophosphoryl diester phosphodiesterase family protein	Soluble	WT_step3-WT_step1	0.305107	0.725776	FALSE
A0A0H2XID2	metS	Methionine--tRNA ligase	Soluble	WT_step3-WT_step1	-0.104353	0.727943	FALSE
Q2FKP7	serS	Serine--tRNA ligase	Soluble	WT_step3-WT_step1	0.112312	0.728488	FALSE
A0A0H2XGI0	recN	DNA repair protein RecN	Soluble	WT_step3-WT_step1	-0.105618	0.731345	FALSE
A0A0H2XDZ5	SAUSA300_2527	DUF2951 family protein	Soluble	WT_step3-WT_step1	0.219382	0.731621	FALSE
Q2FFY7	SAUSA300_1697	Putative dipeptidase SAUSA300_1697	Soluble	WT_step3-WT_step1	-0.137347	0.733611	FALSE
Q2FFH6	ppaC	Probable manganese-dependent inorganic pyrophosphatase	Soluble	WT_step3-WT_step1	0.13756	0.733642	FALSE
Q2FJJ6	SAUSA300_0419	Uncharacterized lipoprotein SAUSA300_0419	Soluble	WT_step3-WT_step1	-0.237403	0.734655	FALSE
Q2FFJ1	ligA	DNA ligase	Soluble	WT_step3-WT_step1	-0.43492	0.740252	FALSE
Q2FJ92	tuf	Elongation factor Tu	Soluble	WT_step3-WT_step1	0.152785	0.743149	FALSE
Q2FF16	upp	Uracil phosphoribosyltransferase	Soluble	WT_step3-WT_step1	0.187118	0.743724	FALSE
A0A0H2XG99	mreC	Cell shape-determining protein MreC	Soluble	WT_step3-WT_step1	0.123231	0.744188	FALSE
Q2FG28	SAUSA300_1656	Putative universal stress protein SAUSA300_1656	Soluble	WT_step3-WT_step1	0.208222	0.745308	FALSE
Q2FIM8	SAUSA300_0748	Nucleotide-binding protein SAUSA300_0748	Soluble	WT_step3-WT_step1	0.117286	0.749042	FALSE
Q2FG72	valS	Valine--tRNA ligase	Soluble	WT_step3-WT_step1	-0.0867755	0.752675	FALSE
Q2FIQ3	murB	UDP-N-acetylenolpyruvoylglucosamine reductase	Soluble	WT_step3-WT_step1	0.190695	0.754906	FALSE
Q2FFJ6	gatB	Aspartyl/glutamyl-tRNA(Asn/Gln) amidotransferase subunit B	Soluble	WT_step3-WT_step1	0.0811465	0.755995	FALSE
Q2FF95	groEL	Chaperonin GroEL	Soluble	WT_step3-WT_step1	0.115263	0.756328	FALSE
A0A0H2XGW5	ftsH	ATP-dependent zinc metalloprotease FtsH	Soluble	WT_step3-WT_step1	-0.085573	0.757664	FALSE
A0A0H2XIU5	SAUSA300_1175	Uncharacterized protein	Soluble	WT_step3-WT_step1	0.0834371	0.758198	FALSE
A0A0H2XG18	SAUSA300_0309	Putative hemin import ATP-binding protein HrtA	Soluble	WT_step3-WT_step1	0.080691	0.75822	FALSE
A0A0H2XF10	SAUSA300_0252	Glycosyl transferase, group 2 family protein	Soluble	WT_step3-WT_step1	-0.366477	0.758258	FALSE
A0A0H2XJR2	SAUSA300_1369	Pyridine nucleotide-disulfide oxidoreductase	Soluble	WT_step3-WT_step1	-0.0888735	0.759587	FALSE
Q2FH32	SAUSA300_1299	TelA-like protein SAUSA300_1299	Soluble	WT_step3-WT_step1	-0.108919	0.761684	FALSE
A0A0H2XK06	SAUSA300_1042	DNA polymerase beta	Soluble	WT_step3-WT_step1	-0.0820871	0.762109	FALSE
A0A0H2XH01	ffh	Signal recognition particle protein	Soluble	WT_step3-WT_step1	-0.133469	0.762883	FALSE
A0A0H2XFY4	purF	Amidophosphoribosyltransferase	Soluble	WT_step3-WT_step1	0.146831	0.762982	FALSE
A0A0H2XHD5	pdhA	Pyruvate dehydrogenase E1 component subunit alpha	Soluble	WT_step3-WT_step1	-0.0954153	0.766939	FALSE
Q2FHG8	rbfA	Ribosome-binding factor A	Soluble	WT_step3-WT_step1	-0.121927	0.768973	FALSE
A0A0H2XEX3	SAUSA300_0982	DUF697 domain-containing protein	Soluble	WT_step3-WT_step1	-0.186192	0.768995	FALSE
A0A0H2XGT2	SAUSA300_1448	Transcriptional regulator, Fur family	Soluble	WT_step3-WT_step1	-0.114361	0.774938	FALSE
A0A0H2XK58	ftsZ	Cell division protein FtsZ	Soluble	WT_step3-WT_step1	-0.119515	0.774987	FALSE
Q2FEF1	fni	Isopentenyl-diphosphate delta-isomerase	Soluble	WT_step3-WT_step1	0.0914781	0.776754	FALSE
A0A0H2XHA6	SAUSA300_2522	Type II secretion protein	Soluble	WT_step3-WT_step1	0.169094	0.777653	FALSE
Q2FHK0	rpsP	30S ribosomal protein S16	Soluble	WT_step3-WT_step1	-0.233053	0.7781	FALSE
A0A0H2XHQ1	ftsA	Cell division protein FtsA	Soluble	WT_step3-WT_step1	-0.0736831	0.778174	FALSE
Q2FHU3	pheS	Phenylalanine--tRNA ligase alpha subunit	Soluble	WT_step3-WT_step1	-0.0835636	0.778781	FALSE
Q2FHI8	topA	DNA topoisomerase 1	Soluble	WT_step3-WT_step1	-0.262494	0.780237	FALSE
A0A0H2XIJ1	SAUSA300_0912	Enoyl-[acyl-carrier-protein] reductase [NADPH]	Soluble	WT_step3-WT_step1	0.112894	0.785484	FALSE
Q2FER7	ecfA1	Energy-coupling factor transporter ATP-binding protein EcfA1	Soluble	WT_step3-WT_step1	-0.0859381	0.786577	FALSE
Q2FGJ3	efp	Elongation factor P	Soluble	WT_step3-WT_step1	-0.125459	0.792515	FALSE
A0A0H2XEI1	SAUSA300_1236	CAP domain-containing protein	Soluble	WT_step3-WT_step1	0.0903414	0.794227	FALSE
A0A0H2XH45	SAUSA300_0693	Putative lipoprotein	Soluble	WT_step3-WT_step1	-0.0956425	0.796111	FALSE
A0A0H2XFD9	lysA	Diaminopimelate decarboxylase	Soluble	WT_step3-WT_step1	-0.0700041	0.798825	FALSE
A0A0H2XI26	SAUSA300_0717	ribonucleoside-diphosphate reductase	Soluble	WT_step3-WT_step1	0.0667685	0.79942	FALSE
A0A0H2XGM6	SAUSA300_1516	ABC transporter, ATP-binding protein	Soluble	WT_step3-WT_step1	-0.0709624	0.800491	FALSE
A0A0H2XF86	moeA	Molybdopterin molybdenumtransferase	Soluble	WT_step3-WT_step1	0.1395	0.800898	FALSE
Q2FI09	purL	Phosphoribosylformylglycinamidine synthase subunit PurL	Soluble	WT_step3-WT_step1	0.0877707	0.801108	FALSE
Q2FJM5	guaA	GMP synthase [glutamine-hydrolyzing]	Soluble	WT_step3-WT_step1	-0.0901204	0.801651	FALSE
A0A0H2XJ69	SAUSA300_2298	Multidrug resistance protein B, drug resistance transporter	Soluble	WT_step3-WT_step1	-0.066869	0.801779	FALSE
A0A0H2XHL5	tpx	Thiol peroxidase	Soluble	WT_step3-WT_step1	-0.153355	0.802869	FALSE
Q2FHG9	infB	Translation initiation factor IF-2	Soluble	WT_step3-WT_step1	-0.0801934	0.804024	FALSE
A0A0H2XGT6	SAUSA300_2418	Uncharacterized protein	Soluble	WT_step3-WT_step1	0.101224	0.804797	FALSE
A0A0H2XGG5	pknB	non-specific serine/threonine protein kinase	Soluble	WT_step3-WT_step1	-0.241155	0.807459	FALSE
A0A0H2XHS2	icd	Isocitrate dehydrogenase [NADP]	Soluble	WT_step3-WT_step1	0.0914375	0.808122	FALSE
Q2FE81	gpmA	2,3-bisphosphoglycerate-dependent phosphoglycerate mutase	Soluble	WT_step3-WT_step1	0.069219	0.810162	FALSE
A0A0H2XHM5	ftsK	DNA translocase FtsK	Soluble	WT_step3-WT_step1	0.242251	0.811007	FALSE
A0A0H2XKC5	SAUSA300_0630	ABC transporter, ATP-binding protein	Soluble	WT_step3-WT_step1	0.23587	0.811429	FALSE
A0A0H2XHR8	SAUSA300_1856	Uncharacterized protein	Soluble	WT_step3-WT_step1	0.131061	0.811762	FALSE
Q2FJ74	folE2	GTP cyclohydrolase FolE2	Soluble	WT_step3-WT_step1	-0.0629549	0.812005	FALSE
A0A0H2XHS7	SAUSA300_1844	NADH-dependent peroxiredoxin	Soluble	WT_step3-WT_step1	-0.0712527	0.812516	FALSE
A0A0H2XH09	adk	Adenylate kinase	Soluble	WT_step3-WT_step1	0.0818254	0.815472	FALSE
A0A0H2XHZ5	fba	Fructose-bisphosphate aldolase	Soluble	WT_step3-WT_step1	-0.0758639	0.817746	FALSE
A0A0H2XFY1	msrR	Peptide methionine sulfoxide reductase regulator MsrR	Soluble	WT_step3-WT_step1	-0.126396	0.81845	FALSE
A0A0H2XGG1	gnd	6-phosphogluconate dehydrogenase, decarboxylating	Soluble	WT_step3-WT_step1	0.0671241	0.825457	FALSE
A0A0H2XFR7	clpB	Chaperone protein ClpB	Soluble	WT_step3-WT_step1	0.0717756	0.826792	FALSE
A0A0H2XFD1	SAUSA300_2484	Hydroxymethylglutaryl-CoA synthase	Soluble	WT_step3-WT_step1	-0.0946125	0.827089	FALSE
A0A0H2XHG3	mqo	Probable malate:quinone oxidoreductase	Soluble	WT_step3-WT_step1	0.109314	0.827118	FALSE
Q2FFQ0	SAUSA300_1795	UPF0342 protein SAUSA300_1795	Soluble	WT_step3-WT_step1	0.111724	0.827244	FALSE
A0A0H2XJE5	SAUSA300_2097	NAD(P)-bd_dom domain-containing protein	Soluble	WT_step3-WT_step1	0.064174	0.827822	FALSE
A0A0H2XKM7	SAUSA300_0721	Transferrin receptor	Soluble	WT_step3-WT_step1	-0.191824	0.831464	FALSE
A0A0H2XJF4	fabF	3-oxoacyl-[acyl-carrier-protein] synthase 2	Soluble	WT_step3-WT_step1	-0.0679547	0.83237	FALSE
A0A0H2XGY0	sufD	FeS assembly protein SufD	Soluble	WT_step3-WT_step1	-0.0694274	0.832728	FALSE
A0A0H2XGB2	SAUSA300_1495	Uncharacterized protein	Soluble	WT_step3-WT_step1	0.294284	0.832797	FALSE
Q2FED3	SAUSA300_2310	Uncharacterized HTH-type transcriptional regulator SAUSA300_2310	Soluble	WT_step3-WT_step1	0.146028	0.833376	FALSE
Q2FJC1	pdxS	Pyridoxal 5'-phosphate synthase subunit PdxS	Soluble	WT_step3-WT_step1	0.112911	0.83453	FALSE
A0A0H2XJC7	SAUSA300_1557	Hydrolase, HAD-superfamily, subfamily IIIA	Soluble	WT_step3-WT_step1	0.188372	0.835034	FALSE
A0A0H2XJ39	pbp3	Penicillin-binding protein 3	Soluble	WT_step3-WT_step1	-0.0862147	0.837091	FALSE
Q2FF20	atpF	ATP synthase subunit b	Soluble	WT_step3-WT_step1	0.0684647	0.837458	FALSE
Q2FEC8	SAUSA300_2315	Uncharacterized lipoprotein SAUSA300_2315	Soluble	WT_step3-WT_step1	0.058607	0.838922	FALSE
Q2FHI4	hslU	ATP-dependent protease ATPase subunit HslU	Soluble	WT_step3-WT_step1	0.064485	0.841272	FALSE
Q2FG95	lytH	Probable cell wall amidase LytH	Soluble	WT_step3-WT_step1	0.0518601	0.842955	FALSE
Q2FH64	trpB	Tryptophan synthase beta chain	Soluble	WT_step3-WT_step1	-0.0833311	0.843268	FALSE
Q2FJ29	argS	Arginine--tRNA ligase	Soluble	WT_step3-WT_step1	-0.0513639	0.844994	FALSE
A0A0H2XKH0	SAUSA300_1797	Uncharacterized protein	Soluble	WT_step3-WT_step1	0.050938	0.84654	FALSE
Q2FHH5	proS	Proline--tRNA ligase	Soluble	WT_step3-WT_step1	0.0620247	0.84742	FALSE
Q2FHN5	carB	Carbamoyl-phosphate synthase large chain	Soluble	WT_step3-WT_step1	-0.0521767	0.848848	FALSE
Q2FER3	rpsM	30S ribosomal protein S13	Soluble	WT_step3-WT_step1	-0.0707874	0.853997	FALSE
A0A0H2XEY2	SAUSA300_1909	Thioredoxin family protein	Soluble	WT_step3-WT_step1	-0.0652597	0.854617	FALSE
Q2FII7	gcvH	Glycine cleavage system H protein	Soluble	WT_step3-WT_step1	0.058767	0.857595	FALSE
A0A0H2XIS2	ilvE	Branched-chain-amino-acid aminotransferase	Soluble	WT_step3-WT_step1	-0.0625877	0.864619	FALSE
A0A0H2XFJ7	SAUSA300_2133	Transporter gate domain protein	Soluble	WT_step3-WT_step1	0.0502349	0.865096	FALSE
Q2FHQ9	mraZ	Transcriptional regulator MraZ	Soluble	WT_step3-WT_step1	0.0580072	0.865706	FALSE
Q2FEQ6	rpsE	30S ribosomal protein S5	Soluble	WT_step3-WT_step1	0.0495798	0.866448	FALSE
Q2FJM8	xpt	Xanthine phosphoribosyltransferase	Soluble	WT_step3-WT_step1	0.0845807	0.868637	FALSE
A0A0H2XHN7	SAUSA300_1651	CBS domain protein	Soluble	WT_step3-WT_step1	-0.136797	0.870876	FALSE
A0A0H2XHM2	SAUSA300_1911	ABC transporter, ATP-binding protein	Soluble	WT_step3-WT_step1	-0.188497	0.871004	FALSE
Q2FHK6	acpP	Acyl carrier protein	Soluble	WT_step3-WT_step1	0.0637421	0.872003	FALSE
A0A0H2XJC9	fabG	3-oxoacyl-[acyl-carrier-protein] reductase	Soluble	WT_step3-WT_step1	0.0611255	0.873728	FALSE
Q2FGE4	dnaJ	Chaperone protein DnaJ	Soluble	WT_step3-WT_step1	-0.0473363	0.873767	FALSE
Q2FEI5	SAUSA300_2258	Putative formate dehydrogenase SAUSA300_2258	Soluble	WT_step3-WT_step1	0.125205	0.876919	FALSE
Q2FDP9	betA	Oxygen-dependent choline dehydrogenase	Soluble	WT_step3-WT_step1	0.0890969	0.878245	FALSE
A0A0H2XH31	SAUSA300_1808	Amino acid ABC transporter, permease/substrate-binding protein	Soluble	WT_step3-WT_step1	0.0411445	0.878392	FALSE
Q2FIM6	whiA	Probable cell division protein WhiA	Soluble	WT_step3-WT_step1	0.0932225	0.880807	FALSE
Q2FEQ3	rpsH	30S ribosomal protein S8	Soluble	WT_step3-WT_step1	0.052722	0.885227	FALSE
Q2FEJ8	sarR	HTH-type transcriptional regulator SarR	Soluble	WT_step3-WT_step1	-0.142387	0.89115	FALSE
A0A0H2XGB3	proC	Pyrroline-5-carboxylate reductase	Soluble	WT_step3-WT_step1	0.053876	0.891194	FALSE
Q2FHJ3	sucC	Succinate--CoA ligase [ADP-forming] subunit beta	Soluble	WT_step3-WT_step1	0.044834	0.891993	FALSE
Q2FHP8	sepF	Cell division protein SepF	Soluble	WT_step3-WT_step1	0.0443332	0.892715	FALSE
Q2FER4	rpsK	30S ribosomal protein S11	Soluble	WT_step3-WT_step1	0.0385692	0.892954	FALSE
Q2FJ93	fusA	Elongation factor G	Soluble	WT_step3-WT_step1	-0.051279	0.893064	FALSE
Q2FI15	folD	Bifunctional protein FolD	Soluble	WT_step3-WT_step1	0.0644117	0.893783	FALSE
A0A0H2XGG7	SAUSA300_0601	Hydrolase, alpha/beta hydrolase fold family	Soluble	WT_step3-WT_step1	0.0964211	0.893965	FALSE
Q2FG27	ackA	Acetate kinase	Soluble	WT_step3-WT_step1	0.0405605	0.894294	FALSE
A0A0H2XK42	SAUSA300_2359	Amino acid ABC transporter, amino acid-binding protein	Soluble	WT_step3-WT_step1	-0.0373263	0.899497	FALSE
A0A0H2XIA9	secY	Protein translocase subunit SecY	Soluble	WT_step3-WT_step1	0.0499887	0.9024	FALSE
Q2FHD8	glpD	Aerobic glycerol-3-phosphate dehydrogenase	Soluble	WT_step3-WT_step1	-0.0807435	0.902622	FALSE
A0A0H2XFE7	SAUSA300_0939	Glycosyl transferase, group 1 family protein	Soluble	WT_step3-WT_step1	-0.147879	0.903658	FALSE
A0A0H2XJ98	crr	PTS system, glucose-specific IIA component	Soluble	WT_step3-WT_step1	0.0723062	0.906142	FALSE
A0A0H2XH21	SAUSA300_1648	Putative NADP-dependent malic enzyme	Soluble	WT_step3-WT_step1	-0.0327482	0.906327	FALSE
Q2FGA1	SAUSA300_1582	UPF0337 protein SAUSA300_1582	Soluble	WT_step3-WT_step1	0.149159	0.906685	FALSE
Q2FDR2	panD	Aspartate 1-decarboxylase	Soluble	WT_step3-WT_step1	0.0419678	0.907255	FALSE
A0A0H2XFQ3	cysK	Cysteine synthase	Soluble	WT_step3-WT_step1	-0.0327177	0.913294	FALSE
A0A0H2XKD0	purE	N5-carboxyaminoimidazole ribonucleotide mutase	Soluble	WT_step3-WT_step1	-0.0353352	0.913702	FALSE
A0A0H2XG15	sufC	FeS assembly ATPase SufC	Soluble	WT_step3-WT_step1	0.0381728	0.913703	FALSE
Q2FG18	rpsD	30S ribosomal protein S4	Soluble	WT_step3-WT_step1	-0.0406014	0.913812	FALSE
Q2FES2	rpsI	30S ribosomal protein S9	Soluble	WT_step3-WT_step1	0.044465	0.914123	FALSE
Q2FFR1	traP	Signal transduction protein TRAP	Soluble	WT_step3-WT_step1	0.055198	0.915015	FALSE
A0A0H2XIC4	SAUSA300_0383	DNA-binding protein	Soluble	WT_step3-WT_step1	-0.0388541	0.917137	FALSE
A0A0H2XHD3	SAUSA300_1729	Uncharacterized protein	Soluble	WT_step3-WT_step1	0.113258	0.917656	FALSE
A0A0H2XE54	SAUSA300_1552	bis(5'-nucleosyl)-tetraphosphatase (symmetrical)	Soluble	WT_step3-WT_step1	0.0284889	0.91858	FALSE
A0A0H2XEF4	folB	7,8-dihydroneopterin aldolase	Soluble	WT_step3-WT_step1	-0.0316945	0.919571	FALSE
A0A0H2XIC0	SAUSA300_1720	Uncharacterized protein	Soluble	WT_step3-WT_step1	-0.11635	0.919652	FALSE
Q2FI05	purH	Bifunctional purine biosynthesis protein PurH	Soluble	WT_step3-WT_step1	0.0448557	0.921273	FALSE
A0A0H2XHL4	pta	Phosphate acetyltransferase	Soluble	WT_step3-WT_step1	0.0350881	0.921946	FALSE
A0A0H2XDI6	SAUSA300_0406	Putative restriction/modification system specificity protein	Soluble	WT_step3-WT_step1	-0.105476	0.922105	FALSE
Q2FF24	atpD	ATP synthase subunit beta	Soluble	WT_step3-WT_step1	-0.0314025	0.922652	FALSE
A0A0H2XFN5	murT	Lipid II isoglutaminyl synthase (glutamine-hydrolyzing) subunit MurT	Soluble	WT_step3-WT_step1	0.0616646	0.92292	FALSE
A0A0H2XG07	purA	Adenylosuccinate synthetase	Soluble	WT_step3-WT_step1	-0.0294686	0.924137	FALSE
A0A0H2XHY4	mecA	Penicillin-binding protein 2	Soluble	WT_step3-WT_step1	0.106855	0.934869	FALSE
A0A0H2XI10	SAUSA300_0549	Glycosyl transferase, group 1 family protein	Soluble	WT_step3-WT_step1	-0.0646158	0.934972	FALSE
A0A0H2XK21	SAUSA300_1466	2-oxoisovalerate dehydrogenase subunit alpha	Soluble	WT_step3-WT_step1	0.0215182	0.935902	FALSE
A0A0H2XIH6	tkt	Transketolase	Soluble	WT_step3-WT_step1	-0.0229767	0.936491	FALSE
Q2FGX3	ndk	Nucleoside diphosphate kinase	Soluble	WT_step3-WT_step1	0.0213715	0.936952	FALSE
A0A0H2XEE1	SAUSA300_0544	Hydrolase, haloacid dehalogenase-like family	Soluble	WT_step3-WT_step1	-0.025695	0.9387	FALSE
Q2FF56	mazF	Endoribonuclease MazF	Soluble	WT_step3-WT_step1	-0.0554734	0.940036	FALSE
A0A0H2XDX7	SAUSA300_2385	Putative membrane protein	Soluble	WT_step3-WT_step1	0.0564773	0.940524	FALSE
Q2FHI2	rpsB	30S ribosomal protein S2	Soluble	WT_step3-WT_step1	0.0190846	0.941849	FALSE
Q2FHI3	codY	Global transcriptional regulator CodY	Soluble	WT_step3-WT_step1	-0.0232701	0.942639	FALSE
A0A0H2XG95	SAUSA300_1884	CamS sex pheromone cAM373	Soluble	WT_step3-WT_step1	0.0337973	0.944063	FALSE
Q2FHT6	trxA	Thioredoxin	Soluble	WT_step3-WT_step1	-0.0247793	0.944354	FALSE
Q2FF06	SAUSA300_2076	Putative aldehyde dehydrogenase	Soluble	WT_step3-WT_step1	0.0230718	0.946529	FALSE
A0A0H2XJK1	SAUSA300_0632	Uncharacterized protein	Soluble	WT_step3-WT_step1	-0.0215406	0.946814	FALSE
A0A0H2XEG5	SAUSA300_0486	Polyribonucleotide nucleotidyltransferase	Soluble	WT_step3-WT_step1	0.0266362	0.948819	FALSE
A0A0H2XGZ0	thiD	Phosphomethylpyrimidine kinase	Soluble	WT_step3-WT_step1	0.0250395	0.952528	FALSE
A0A0H2XH08	agrA	Accessory gene regulator protein A	Soluble	WT_step3-WT_step1	-0.0397101	0.95573	FALSE
A0A0H2XGZ9	purS	Phosphoribosylformylglycinamidine synthase subunit PurS	Soluble	WT_step3-WT_step1	-0.0282186	0.956263	FALSE
A0A0H2XHB5	SAUSA300_1491	Proline dipeptidase	Soluble	WT_step3-WT_step1	-0.0213485	0.956817	FALSE
Q2FG40	pyk	Pyruvate kinase	Soluble	WT_step3-WT_step1	-0.0199797	0.956918	FALSE
Q2FHL4	rpmB	50S ribosomal protein L28	Soluble	WT_step3-WT_step1	0.020933	0.958849	FALSE
Q2FJE4	spoVG	Putative septation protein SpoVG	Soluble	WT_step3-WT_step1	-0.0188176	0.96259	FALSE
A0A0H2XEQ2	zwf	Glucose-6-phosphate 1-dehydrogenase	Soluble	WT_step3-WT_step1	0.0114159	0.965732	FALSE
Q2FDE9	mnmG	tRNA uridine 5-carboxymethylaminomethyl modification enzyme MnmG	Soluble	WT_step3-WT_step1	-0.0121186	0.96827	FALSE
A0A0H2XGU3	SAUSA300_1859	Uncharacterized protein	Soluble	WT_step3-WT_step1	0.0130095	0.968334	FALSE
A0A0H2XH50	menB	1,4-dihydroxy-2-naphthoyl-CoA synthase	Soluble	WT_step3-WT_step1	-0.0128188	0.969633	FALSE
A0A0H2XH32	SAUSA300_0911	Transporter, monovalent cation:proton antiporter-2 (CPA2) family protein	Soluble	WT_step3-WT_step1	0.0137503	0.97006	FALSE
Q2FIN8	secA1	Protein translocase subunit SecA 1	Soluble	WT_step3-WT_step1	-0.0411007	0.970763	FALSE
A0A0H2XGH4	SAUSA300_2517	Amidohydrolase family protein	Soluble	WT_step3-WT_step1	-0.0106889	0.972374	FALSE
Q2FIG2	SAUSA300_0816	UPF0337 protein SAUSA300_0816	Soluble	WT_step3-WT_step1	-0.0329233	0.972657	FALSE
Q2FEP0	rplD	50S ribosomal protein L4	Soluble	WT_step3-WT_step1	-0.0151455	0.977677	FALSE
Q2FHG4	pnp	Polyribonucleotide nucleotidyltransferase	Soluble	WT_step3-WT_step1	0.0175946	0.978559	FALSE
Q2FG82	rpmA	50S ribosomal protein L27	Soluble	WT_step3-WT_step1	0.0175846	0.978912	FALSE
Q2FEQ4	rplF	50S ribosomal protein L6	Soluble	WT_step3-WT_step1	-0.00946353	0.984301	FALSE
Q2FIN9	hpf	Ribosome hibernation promotion factor	Soluble	WT_step3-WT_step1	-0.00631719	0.985978	FALSE
Q2FG62	clpX	ATP-dependent Clp protease ATP-binding subunit ClpX	Soluble	WT_step3-WT_step1	-0.00434446	0.98679	FALSE
Q2FDY9	fbp	Fructose-1,6-bisphosphatase class 3	Soluble	WT_step3-WT_step1	0.0075684	0.988744	FALSE
Q2FEQ7	rpmD	50S ribosomal protein L30	Soluble	WT_step3-WT_step1	0.0100688	0.988969	FALSE
A0A0H2XEM3	atpG	ATP synthase gamma chain	Soluble	WT_step3-WT_step1	0.00407109	0.989708	FALSE
A0A0H2XFX5	SAUSA300_2140	Uncharacterized protein	Soluble	WT_step3-WT_step1	-0.00301219	0.991094	FALSE
A0A0H2XIC6	rpsA	30S ribosomal protein S1	Soluble	WT_step3-WT_step1	-0.00504677	0.99136	FALSE
A0A0H2XHQ5	SAUSA300_1223	NERD domain-containing protein	Soluble	WT_step3-WT_step1	-0.00699167	0.991912	FALSE
Q2FHZ1	rnj1	Ribonuclease J 1	Soluble	WT_step3-WT_step1	0.00264403	0.993669	FALSE
Q2FHG3	rnj2	Ribonuclease J 2	Soluble	WT_step3-WT_step1	0.00216581	0.993933	FALSE
Q2FFI7	purB	Adenylosuccinate lyase	Soluble	WT_step3-WT_step1	-0.0026122	0.994177	FALSE
A0A0H2XI92	SAUSA300_1673	1-acyl-sn-glycerol-3-phosphate acyltransferases	Soluble	WT_step3-WT_step1	0.00133683	0.996111	FALSE
A0A0H2XH55	SAUSA300_2639	Cold shock protein CspA	Soluble	WT_step3-WT_step2	1.76695	0.0508425	FALSE
Q2FEP1	rplW	50S ribosomal protein L23	Soluble	WT_step3-WT_step2	-0.672076	0.136291	FALSE
A0A0H2XG88	map	Methionine aminopeptidase	Soluble	WT_step3-WT_step2	1.19654	0.115895	FALSE
Q2FEN9	rplC	50S ribosomal protein L3	Soluble	WT_step3-WT_step2	-0.642854	0.177849	FALSE
Q2FGE8	rpsU	30S ribosomal protein S21	Soluble	WT_step3-WT_step2	-0.616586	0.196521	FALSE
Q2FFJ5	gatA	Glutamyl-tRNA(Gln) amidotransferase subunit A	Soluble	WT_step3-WT_step2	0.818116	0.162187	FALSE
Q2FEP4	rplV	50S ribosomal protein L22	Soluble	WT_step3-WT_step2	-0.520031	0.211218	FALSE
Q2FHV0	isdC	Iron-regulated surface determinant protein C	Soluble	WT_step3-WT_step2	-0.506239	0.226681	FALSE
Q2FJG3	SAUSA300_0453	Nucleoid-associated protein SAUSA300_0453	Soluble	WT_step3-WT_step2	0.870785	0.236293	FALSE
Q2FEP8	rpsQ	30S ribosomal protein S17	Soluble	WT_step3-WT_step2	-0.490388	0.255352	FALSE
Q2FEQ8	rplO	50S ribosomal protein L15	Soluble	WT_step3-WT_step2	-0.469168	0.26138	FALSE
Q2FIE3	dltA	D-alanine--D-alanyl carrier protein ligase	Soluble	WT_step3-WT_step2	0.577004	0.266865	FALSE
A0A0H2XE56	SAUSA300_2447	DUF2188 domain-containing protein	Soluble	WT_step3-WT_step2	0.567246	0.276125	FALSE
A0A0H2XHB5	SAUSA300_1491	Proline dipeptidase	Soluble	WT_step3-WT_step2	0.457235	0.276898	FALSE
A0A0H2XIU4	dacA	Diadenylate cyclase	Soluble	WT_step3-WT_step2	-0.437893	0.279988	FALSE
A0A0H2XEE1	SAUSA300_0544	Hydrolase, haloacid dehalogenase-like family	Soluble	WT_step3-WT_step2	0.432017	0.294001	FALSE
Q2FH25	odhA	2-oxoglutarate dehydrogenase E1 component	Soluble	WT_step3-WT_step2	-0.530846	0.29546	FALSE
A0A0H2XG38	SAUSA300_1904	Exported protein	Soluble	WT_step3-WT_step2	-0.477728	0.298825	FALSE
Q2FJA2	rplA	50S ribosomal protein L1	Soluble	WT_step3-WT_step2	-0.423267	0.300189	FALSE
Q2FEG2	hutG	Formimidoylglutamase	Soluble	WT_step3-WT_step2	-0.619526	0.289003	FALSE
Q2FE21	SAUSA300_2422	Uncharacterized oxidoreductase SAUSA300_2422	Soluble	WT_step3-WT_step2	0.584993	0.292495	FALSE
Q2FHQ4	murD	UDP-N-acetylmuramoylalanine--D-glutamate ligase	Soluble	WT_step3-WT_step2	0.633056	0.292668	FALSE
A0A0H2XG76	SAUSA300_1464	Dihydrolipoamide acetyltransferase component of pyruvate dehydrogenase complex	Soluble	WT_step3-WT_step2	0.755611	0.294577	FALSE
A0A0H2XIK8	hsdS	Type I restriction-modification enzyme, S subunit	Soluble	WT_step3-WT_step2	0.638664	0.294736	FALSE
Q2FG82	rpmA	50S ribosomal protein L27	Soluble	WT_step3-WT_step2	-0.47184	0.307342	FALSE
A0A0H2XF73	SAUSA300_1112	Protein phosphatase 2C domain protein	Soluble	WT_step3-WT_step2	0.584943	0.296222	FALSE
A0A0H2XI20	SAUSA300_2143	Small integral membrane protein	Soluble	WT_step3-WT_step2	-0.653556	0.299441	FALSE
A0A0H2XHZ8	divIB	Cell division protein DivIB	Soluble	WT_step3-WT_step2	-0.438652	0.312842	FALSE
A0A0H2XG18	SAUSA300_0309	Putative hemin import ATP-binding protein HrtA	Soluble	WT_step3-WT_step2	-0.431287	0.314277	FALSE
A0A0H2XIQ2	lpdA	Dihydrolipoyl dehydrogenase	Soluble	WT_step3-WT_step2	-0.56366	0.30815	FALSE
Q2FHT1	murI	Glutamate racemase	Soluble	WT_step3-WT_step2	-0.67096	0.310801	FALSE
Q2FJ70	SAUSA300_0555	3-hexulose-6-phosphate synthase	Soluble	WT_step3-WT_step2	-0.56574	0.311171	FALSE
A0A0H2XJ55	SAUSA300_0385	YflT domain-containing protein	Soluble	WT_step3-WT_step2	0.721705	0.321951	FALSE
Q2FJP8	rpsF	30S ribosomal protein S6	Soluble	WT_step3-WT_step2	0.658055	0.326403	FALSE
Q2FGF0	floA	Flotillin-like protein FloA	Soluble	WT_step3-WT_step2	-0.394787	0.32679	FALSE
A0A0H2XJG9	SAUSA300_1684	Smooth muscle caldesmon	Soluble	WT_step3-WT_step2	-0.378399	0.345025	FALSE
A0A0H2XFU9	SAUSA300_0998	Uncharacterized protein	Soluble	WT_step3-WT_step2	0.50439	0.357455	FALSE
Q2FHM0	rlmN	Probable dual-specificity RNA methyltransferase RlmN	Soluble	WT_step3-WT_step2	0.542487	0.359852	FALSE
A0A0H2XFR6	SAUSA300_1914	GntR family regulatory protein	Soluble	WT_step3-WT_step2	0.426992	0.352178	FALSE
A0A0H2XG40	SAUSA300_1017	DUF420 domain-containing protein	Soluble	WT_step3-WT_step2	0.567292	0.368668	FALSE
Q2FF15	glyA	Serine hydroxymethyltransferase	Soluble	WT_step3-WT_step2	-0.375974	0.357555	FALSE
Q2FGD8	rpsT	30S ribosomal protein S20	Soluble	WT_step3-WT_step2	-0.497028	0.358517	FALSE
Q2FGB6	greA	Transcription elongation factor GreA	Soluble	WT_step3-WT_step2	0.567324	0.358999	FALSE
Q2FI05	purH	Bifunctional purine biosynthesis protein PurH	Soluble	WT_step3-WT_step2	0.485321	0.360006	FALSE
Q2FFM1	mgt	Monofunctional glycosyltransferase	Soluble	WT_step3-WT_step2	-0.386932	0.360635	FALSE
A0A0H2XE62	SAUSA300_0714	Integral membrane protein	Soluble	WT_step3-WT_step2	-0.667728	0.378935	FALSE
A0A0H2XG28	ychF	Ribosome-binding ATPase YchF	Soluble	WT_step3-WT_step2	0.495304	0.363548	FALSE
A0A0H2XJ10	oppD	Oligopeptide ABC transporter, ATP-binding protein	Soluble	WT_step3-WT_step2	-0.382725	0.364418	FALSE
A0A0H2XGZ9	purS	Phosphoribosylformylglycinamidine synthase subunit PurS	Soluble	WT_step3-WT_step2	0.464434	0.367315	FALSE
A0A0H2XJ57	oppF	Oligopeptide ABC transporter, ATP-binding protein	Soluble	WT_step3-WT_step2	-0.48197	0.385404	FALSE
A0A0H2XEX9	purK	N5-carboxyaminoimidazole ribonucleotide synthase	Soluble	WT_step3-WT_step2	0.382211	0.372932	FALSE
Q2FFH6	ppaC	Probable manganese-dependent inorganic pyrophosphatase	Soluble	WT_step3-WT_step2	0.38921	0.373084	FALSE
A0A0H2XGU4	SAUSA300_2125	Iron-sulfur cluster carrier protein	Soluble	WT_step3-WT_step2	0.546061	0.395097	FALSE
Q2FEP3	rpsS	30S ribosomal protein S19	Soluble	WT_step3-WT_step2	-0.456906	0.398974	FALSE
A0A0H2XFS3	SAUSA300_2354	Putative lipoprotein	Soluble	WT_step3-WT_step2	-0.418596	0.376694	FALSE
Q2FF88	agrB	Accessory gene regulator protein B	Soluble	WT_step3-WT_step2	-0.455542	0.400163	FALSE
A0A0H2XIN1	carA	Carbamoyl-phosphate synthase small chain	Soluble	WT_step3-WT_step2	0.498973	0.405416	FALSE
A0A0H2XK08	SAUSA300_2275	Oxidoreductase, short chain dehydrogenase/reductase family	Soluble	WT_step3-WT_step2	0.513752	0.381038	FALSE
A0A0H2XK24	cysE	Serine acetyltransferase	Soluble	WT_step3-WT_step2	-0.36222	0.381416	FALSE
Q2FEP9	rplN	50S ribosomal protein L14	Soluble	WT_step3-WT_step2	-0.351801	0.384132	FALSE
Q2FGL9	SAUSA300_1463	UPF0403 protein SAUSA300_1463	Soluble	WT_step3-WT_step2	0.463863	0.411711	FALSE
Q2FEW1	SAUSA300_2130	Probable uridylyltransferase SAUSA300_2130	Soluble	WT_step3-WT_step2	0.623285	0.411958	FALSE
Q2FER6	rplQ	50S ribosomal protein L17	Soluble	WT_step3-WT_step2	-0.411767	0.389418	FALSE
A0A0H2XIF2	SAUSA300_0724	Putative lipoprotein	Soluble	WT_step3-WT_step2	0.496761	0.422355	FALSE
Q2FEQ5	rplR	50S ribosomal protein L18	Soluble	WT_step3-WT_step2	-0.394177	0.391436	FALSE
Q2FH66	trpC	Indole-3-glycerol phosphate synthase	Soluble	WT_step3-WT_step2	0.341501	0.391848	FALSE
A0A0H2XKE4	SAUSA300_0145	Phosphonate ABC transporter, phosphonate-binding protein	Soluble	WT_step3-WT_step2	0.577013	0.393407	FALSE
Q2FGY6	asnS	Asparagine--tRNA ligase	Soluble	WT_step3-WT_step2	0.364704	0.399826	FALSE
Q2FI55	SAUSA300_0923	Serine protease HtrA-like	Soluble	WT_step3-WT_step2	-0.345932	0.402091	FALSE
A0A0H2XGG9	nagA	N-acetylglucosamine-6-phosphate deacetylase	Soluble	WT_step3-WT_step2	-0.412146	0.443693	FALSE
A0A0H2XIX5	SAUSA300_0824	CNNM transmembrane domain-containing protein	Soluble	WT_step3-WT_step2	-0.60479	0.448667	FALSE
A0A0H2XG02	SAUSA300_1581	Staphylococcal protein	Soluble	WT_step3-WT_step2	0.419546	0.453726	FALSE
A0A0H2XHH9	SAUSA300_0641	Putative lipase/esterase	Soluble	WT_step3-WT_step2	-0.527999	0.45573	FALSE
A0A0H2XHE1	SAUSA300_1509	Peptidase, rhomboid family	Soluble	WT_step3-WT_step2	-0.351426	0.412051	FALSE
A0A0H2XEE2	SAUSA300_2146	Zinc-type alcohol dehydrogenase-like protein	Soluble	WT_step3-WT_step2	-0.4043	0.456971	FALSE
A0A0H2XKB1	SAUSA300_2257	DUF1641 domain-containing protein	Soluble	WT_step3-WT_step2	0.404187	0.460357	FALSE
A0A0H2XFN5	murT	Lipid II isoglutaminyl synthase (glutamine-hydrolyzing) subunit MurT	Soluble	WT_step3-WT_step2	0.591216	0.415122	FALSE
A0A0H2XGJ3	rho	Transcription termination factor Rho	Soluble	WT_step3-WT_step2	-0.558713	0.462092	FALSE
A0A0H2XHK0	sirA	Iron compound ABC transporter, iron compound-binding protein SirA	Soluble	WT_step3-WT_step2	-0.339612	0.416334	FALSE
A0A0H2XGB2	SAUSA300_1495	Uncharacterized protein	Soluble	WT_step3-WT_step2	0.789191	0.416566	FALSE
A0A0H2XJD9	SAUSA300_1003	Uncharacterized protein	Soluble	WT_step3-WT_step2	-0.319838	0.417654	FALSE
Q2FJA0	rplL	50S ribosomal protein L7/L12	Soluble	WT_step3-WT_step2	0.673863	0.418567	FALSE
A0A0H2XI83	SAUSA300_1351	Zinc metallopeptidase	Soluble	WT_step3-WT_step2	-0.331151	0.419156	FALSE
A0A0H2XHJ5	sufS	Probable cysteine desulfurase	Soluble	WT_step3-WT_step2	-0.387061	0.471298	FALSE
Q2FGW1	ebpS	Elastin-binding protein EbpS	Soluble	WT_step3-WT_step2	-0.338243	0.421889	FALSE
A0A0H2XH82	SAUSA300_0372	Putative lipoprotein	Soluble	WT_step3-WT_step2	-0.333613	0.424146	FALSE
A0A0H2XHV2	opuD	Glycine betaine transporter opuD	Soluble	WT_step3-WT_step2	0.383965	0.427859	FALSE
Q2FFV1	SAUSA300_1736	Putative membrane protein insertion efficiency factor	Soluble	WT_step3-WT_step2	-0.359706	0.428388	FALSE
Q2FH55	nikB	Nickel import system permease protein NikB	Soluble	WT_step3-WT_step2	-0.403568	0.487187	FALSE
A0A0H2XIN9	SAUSA300_1252	Amino acid carrier protein	Soluble	WT_step3-WT_step2	-0.387977	0.487322	FALSE
Q2FEQ6	rpsE	30S ribosomal protein S5	Soluble	WT_step3-WT_step2	-0.3443	0.432988	FALSE
Q2FIP8	pepT	Peptidase T	Soluble	WT_step3-WT_step2	-0.32138	0.435301	FALSE
A0A0H2XE09	SAUSA300_2112	YbbR-like protein	Soluble	WT_step3-WT_step2	-0.309535	0.441423	FALSE
A0A0H2XEB0	SAUSA300_2136	Iron compound ABC transporter, iron compound-binding protein	Soluble	WT_step3-WT_step2	-0.33204	0.441864	FALSE
A0A0H2XI52	SAUSA300_1863	Exported protein	Soluble	WT_step3-WT_step2	-0.324568	0.44237	FALSE
Q2FF08	rpmE2	50S ribosomal protein L31 type B	Soluble	WT_step3-WT_step2	0.372081	0.442875	FALSE
Q2FF19	atpE	ATP synthase subunit c	Soluble	WT_step3-WT_step2	-0.364021	0.509074	FALSE
A0A0H2XFG6	SAUSA300_1698	YtxH domain-containing protein	Soluble	WT_step3-WT_step2	-0.433055	0.44368	FALSE
A0A0H2XH34	dltD	Protein DltD	Soluble	WT_step3-WT_step2	-0.319059	0.445194	FALSE
Q2FHI2	rpsB	30S ribosomal protein S2	Soluble	WT_step3-WT_step2	-0.303965	0.445332	FALSE
A0A0H2XHZ3	cbf1	Cmp-binding-factor 1	Soluble	WT_step3-WT_step2	-0.553155	0.445669	FALSE
A0A0H2XHW1	SAUSA300_0620	ABC transporter ATP-binding protein	Soluble	WT_step3-WT_step2	-0.302304	0.446935	FALSE
Q2FEQ0	rplX	50S ribosomal protein L24	Soluble	WT_step3-WT_step2	-0.347678	0.515663	FALSE
A0A0H2XIB7	vraB	Acetyl-CoA c-acetyltransferase	Soluble	WT_step3-WT_step2	0.346763	0.516224	FALSE
A0A0H2XG53	SAUSA300_0668	DUF1014-domain-containing protein	Soluble	WT_step3-WT_step2	-0.310178	0.448496	FALSE
Q2FFQ5	prsA	Foldase protein PrsA	Soluble	WT_step3-WT_step2	-0.303206	0.448653	FALSE
Q2FDH4	SAUSA300_2620	UPF0312 protein SAUSA300_2620	Soluble	WT_step3-WT_step2	0.390424	0.449695	FALSE
Q2FHQ9	mraZ	Transcriptional regulator MraZ	Soluble	WT_step3-WT_step2	0.302606	0.450283	FALSE
A0A0H2XFJ0	SAUSA300_2379	Bcr/CflA family efflux transporter	Soluble	WT_step3-WT_step2	0.360166	0.523707	FALSE
A0A0H2XHL5	tpx	Thiol peroxidase	Soluble	WT_step3-WT_step2	0.470008	0.453289	FALSE
Q2FIC1	SAUSA300_0857	Putative peptidyl-prolyl cis-trans isomerase	Soluble	WT_step3-WT_step2	0.399377	0.530132	FALSE
Q2FIX9	graS	Sensor protein kinase GraS	Soluble	WT_step3-WT_step2	-0.721861	0.531302	FALSE
A0A0H2XHV3	SAUSA300_1040	Cell division protein ZapA	Soluble	WT_step3-WT_step2	0.510243	0.458603	FALSE
A0A0H2XIF3	SAUSA300_1585	ThiF domain-containing protein	Soluble	WT_step3-WT_step2	0.476547	0.537196	FALSE
Q2FEZ3	pdp	Pyrimidine-nucleoside phosphorylase	Soluble	WT_step3-WT_step2	-0.3209	0.545286	FALSE
Q2FFJ1	ligA	DNA ligase	Soluble	WT_step3-WT_step2	0.585033	0.464076	FALSE
Q2FF94	groES	Co-chaperonin GroES	Soluble	WT_step3-WT_step2	0.431116	0.465383	FALSE
A0A0H2XHR6	SAUSA300_2542	Putative long chain fatty acid-CoA ligase VraA	Soluble	WT_step3-WT_step2	0.324062	0.54978	FALSE
A0A0H2XH66	opp-1A	Oligopeptide permease, peptide-binding protein	Soluble	WT_step3-WT_step2	-0.294863	0.466533	FALSE
Q2FEQ4	rplF	50S ribosomal protein L6	Soluble	WT_step3-WT_step2	-0.293203	0.46678	FALSE
A0A0H2XG31	SAUSA300_2262	Putative membrane protein	Soluble	WT_step3-WT_step2	0.329215	0.553652	FALSE
A0A0H2XFR1	ecfT	Energy-coupling factor transporter transmembrane protein EcfT	Soluble	WT_step3-WT_step2	-0.312795	0.556371	FALSE
A0A0H2XH57	SAUSA300_1787	HIT family protein	Soluble	WT_step3-WT_step2	0.476329	0.469868	FALSE
Q2FGA9	SAUSA300_1574	UPF0297 protein SAUSA300_1574	Soluble	WT_step3-WT_step2	0.418365	0.562091	FALSE
A0A0H2XGC3	hpt	Hypoxanthine phosphoribosyltransferase	Soluble	WT_step3-WT_step2	0.335961	0.47316	FALSE
A0A0H2XJK0	SAUSA300_1916	Aminotransferase	Soluble	WT_step3-WT_step2	0.351949	0.564151	FALSE
A0A0H2XJH3	SAUSA300_2327	Uncharacterized protein	Soluble	WT_step3-WT_step2	0.395667	0.564544	FALSE
A0A0H2XFE1	SAUSA300_1692	PepSY domain-containing protein	Soluble	WT_step3-WT_step2	-0.302929	0.567134	FALSE
A0A0H2XDZ6	SAUSA300_1231	Gamma-aminobutyrate permease	Soluble	WT_step3-WT_step2	-0.308054	0.571713	FALSE
A0A0H2XF96	SAUSA300_0363	DUF951 domain-containing protein	Soluble	WT_step3-WT_step2	-0.300103	0.573426	FALSE
A0A0H2XH88	SAUSA300_0352	ABC transporter, ATP-binding protein	Soluble	WT_step3-WT_step2	0.36894	0.478984	FALSE
A0A0H2XGA0	SAUSA300_1532	Iron transporter	Soluble	WT_step3-WT_step2	-0.302373	0.574146	FALSE
Q2FEN8	rpsJ	30S ribosomal protein S10	Soluble	WT_step3-WT_step2	-0.348376	0.481545	FALSE
A0A0H2XKL1	glpT	Glycerol-3-phosphate transporter	Soluble	WT_step3-WT_step2	-0.284411	0.484259	FALSE
A0A0H2XFL7	SAUSA300_0308	Putative hemin transport system permease protein HrtB	Soluble	WT_step3-WT_step2	-0.316202	0.485358	FALSE
A0A0H2XG66	essB	Type VII secretion system protein EssB	Soluble	WT_step3-WT_step2	0.457727	0.592004	FALSE
Q2FI10	purQ	Phosphoribosylformylglycinamidine synthase subunit PurQ	Soluble	WT_step3-WT_step2	0.283416	0.594104	FALSE
A0A0H2XF50	hup	DNA-binding protein HU	Soluble	WT_step3-WT_step2	0.404818	0.595632	FALSE
A0A0H2XJ98	crr	PTS system, glucose-specific IIA component	Soluble	WT_step3-WT_step2	0.41867	0.49058	FALSE
A0A0H2XFQ7	SAUSA300_1064	Transporter, TRAP family	Soluble	WT_step3-WT_step2	-0.280326	0.597481	FALSE
A0A0H2XIF1	tagG	Transport permease protein	Soluble	WT_step3-WT_step2	-0.285254	0.598678	FALSE
A0A0H2XJC9	fabG	3-oxoacyl-[acyl-carrier-protein] reductase	Soluble	WT_step3-WT_step2	0.35258	0.4926	FALSE
A0A0H2XG24	SAUSA300_0602	Exported protein	Soluble	WT_step3-WT_step2	0.275508	0.601935	FALSE
A0A0H2XIP9	corA	Magnesium transport protein CorA	Soluble	WT_step3-WT_step2	-0.29204	0.604484	FALSE
Q2FIN2	lgt	Phosphatidylglycerol--prolipoprotein diacylglyceryl transferase	Soluble	WT_step3-WT_step2	0.277169	0.605034	FALSE
A0A0H2XF70	SAUSA300_2581	Putative surface anchored protein	Soluble	WT_step3-WT_step2	0.272751	0.605228	FALSE
A0A0H2XIE3	SAUSA300_0552	Bacillithiol biosynthesis deacetylase BshB2	Soluble	WT_step3-WT_step2	0.282343	0.606118	FALSE
A0A0H2XG68	SAUSA300_1969	Phi77 ORF011-like protein, phage transcriptional repressor	Soluble	WT_step3-WT_step2	0.432336	0.608298	FALSE
A0A0H2XGK8	SAUSA300_1740	Uncharacterized protein	Soluble	WT_step3-WT_step2	0.279054	0.612051	FALSE
Q2FKC0	deoB	Phosphopentomutase	Soluble	WT_step3-WT_step2	0.26694	0.498992	FALSE
Q2FIM4	SAUSA300_0753	Epimerase family protein SAUSA300_0753	Soluble	WT_step3-WT_step2	-0.498632	0.614609	FALSE
A0A0H2XGP6	mtlA	Mannitol-specific phosphotransferase enzyme IIA component	Soluble	WT_step3-WT_step2	0.363743	0.614748	FALSE
Q2FGX4	aroC	Chorismate synthase	Soluble	WT_step3-WT_step2	0.317185	0.617237	FALSE
A0A0H2XGH5	SAUSA300_1979	Cation transport family protein	Soluble	WT_step3-WT_step2	-0.292793	0.617842	FALSE
A0A0H2XIH7	SAUSA300_1688	Phenylalanyl-tRNA synthetase (Beta subunit)	Soluble	WT_step3-WT_step2	0.286385	0.501352	FALSE
Q2FJB0	cysS	Cysteine--tRNA ligase	Soluble	WT_step3-WT_step2	0.325189	0.501582	FALSE
A0A0H2XHX5	SAUSA300_0541	Deoxynucleoside kinase family protein	Soluble	WT_step3-WT_step2	0.270903	0.619476	FALSE
Q2FE79	sbi	Immunoglobulin-binding protein Sbi	Soluble	WT_step3-WT_step2	-0.396728	0.619565	FALSE
Q2FGY5	dinG	3'-5' exonuclease DinG	Soluble	WT_step3-WT_step2	-0.37629	0.630293	FALSE
A0A0H2XEN6	SAUSA300_1864	Putative membrane protein	Soluble	WT_step3-WT_step2	-0.267684	0.507317	FALSE
Q2FK70	murP	PTS system MurNAc-GlcNAc-specific EIIBC component	Soluble	WT_step3-WT_step2	-0.258491	0.632267	FALSE
Q2FER8	ecfA2	Energy-coupling factor transporter ATP-binding protein EcfA2	Soluble	WT_step3-WT_step2	-0.254751	0.634471	FALSE
A0A0H2XEA1	SAUSA300_0798	Lipoprotein	Soluble	WT_step3-WT_step2	-0.276978	0.510296	FALSE
A0A0H2XEV9	SAUSA300_0924	Sodium transport family protein	Soluble	WT_step3-WT_step2	0.25087	0.637508	FALSE
Q2FFJ7	dagK	Diacylglycerol kinase	Soluble	WT_step3-WT_step2	0.247405	0.638463	FALSE
A0A0H2XGE1	SAUSA300_0361	ParB-like partition protein	Soluble	WT_step3-WT_step2	0.453016	0.646909	FALSE
A0A0H2XI25	tcaB	Bcr/CflA family efflux transporter	Soluble	WT_step3-WT_step2	0.272089	0.650261	FALSE
A0A0H2XHT0	SAUSA300_2453	ABC transporter, ATP-binding protein	Soluble	WT_step3-WT_step2	-0.263478	0.516672	FALSE
A0A0H2XHQ7	SAUSA300_2627	Sodium-dependent dicarboxylate transporter SdcS	Soluble	WT_step3-WT_step2	0.264931	0.65065	FALSE
A0A0H2XH53	SAUSA300_0579	Uncharacterized protein	Soluble	WT_step3-WT_step2	-0.328647	0.650658	FALSE
A0A0H2XJF1	bioD	ATP-dependent dethiobiotin synthetase BioD	Soluble	WT_step3-WT_step2	0.272473	0.650768	FALSE
A0A0H2XH45	SAUSA300_0693	Putative lipoprotein	Soluble	WT_step3-WT_step2	-0.286483	0.51707	FALSE
A0A0H2XHE4	SAUSA300_1867	Uncharacterized protein	Soluble	WT_step3-WT_step2	-0.237098	0.651868	FALSE
A0A0H2XDH0	glvC	PTS system, arbutin-like IIBC component	Soluble	WT_step3-WT_step2	-0.345294	0.65293	FALSE
A0A0H2XFW2	SAUSA300_1652	Uncharacterized protein	Soluble	WT_step3-WT_step2	0.420567	0.518572	FALSE
A0A0H2XHG7	SAUSA300_2404	Uncharacterized protein	Soluble	WT_step3-WT_step2	-0.240416	0.655569	FALSE
A0A0H2XHI3	SAUSA300_1007	Inositol monophosphatase family protein	Soluble	WT_step3-WT_step2	-0.274312	0.519459	FALSE
A0A0H2XGI8	SAUSA300_0231	ABC transporter, substrate-binding protein	Soluble	WT_step3-WT_step2	0.40885	0.658245	FALSE
A0A0H2XIK4	rocD	Ornithine aminotransferase	Soluble	WT_step3-WT_step2	-0.232381	0.658367	FALSE
A0A0H2XFP1	esaA	Type VII secretion system accessory factor EsaA	Soluble	WT_step3-WT_step2	-0.25579	0.658729	FALSE
Q2FJI9	dabA	Probable inorganic carbon transporter subunit DabA	Soluble	WT_step3-WT_step2	-0.284533	0.522069	FALSE
Q2FJE4	spoVG	Putative septation protein SpoVG	Soluble	WT_step3-WT_step2	0.35343	0.52211	FALSE
A0A0H2XHA6	SAUSA300_2522	Type II secretion protein	Soluble	WT_step3-WT_step2	0.365361	0.522726	FALSE
A0A0H2XGV0	SAUSA300_2040	Putative membrane protein	Soluble	WT_step3-WT_step2	0.237223	0.66397	FALSE
A0A0H2XGW3	ctpA	Probable CtpA-like serine protease	Soluble	WT_step3-WT_step2	-0.252581	0.523492	FALSE
A0A0H2XFV0	SAUSA300_0215	Isoprenylcysteine carboxyl methyltransferase	Soluble	WT_step3-WT_step2	0.22963	0.66696	FALSE
A0A0H2XFT9	SAUSA300_0437	Lipoprotein	Soluble	WT_step3-WT_step2	0.568572	0.525662	FALSE
Q2FIQ3	murB	UDP-N-acetylenolpyruvoylglucosamine reductase	Soluble	WT_step3-WT_step2	0.323016	0.526408	FALSE
A0A0H2XEV7	SAUSA300_0689	Glycosyl transferase, group 2 family protein	Soluble	WT_step3-WT_step2	-0.218811	0.676521	FALSE
A0A0H2XHE3	SAUSA300_2445	Transcriptional regulator, MerR family	Soluble	WT_step3-WT_step2	-0.2349	0.677791	FALSE
A0A0H2XHT4	SAUSA300_0666	Cytokinin riboside 5'-monophosphate phosphoribohydrolase	Soluble	WT_step3-WT_step2	0.272879	0.67904	FALSE
Q2FG94	dtd	D-aminoacyl-tRNA deacylase	Soluble	WT_step3-WT_step2	0.254627	0.682782	FALSE
A0A0H2XHI8	SAUSA300_0913	Putative membrane protein	Soluble	WT_step3-WT_step2	-0.283531	0.531834	FALSE
A0A0H2XIT2	dnaX	DNA polymerase III subunit gamma/tau	Soluble	WT_step3-WT_step2	0.214519	0.688283	FALSE
Q2FHH4	polC	DNA polymerase III PolC-type	Soluble	WT_step3-WT_step2	0.278182	0.689814	FALSE
A0A0H2XDW4	tcaR	Transcriptional regulator TcaR	Soluble	WT_step3-WT_step2	-0.262349	0.534814	FALSE
A0A0H2XJ21	tarJ	Ribulose-5-phosphate reductase	Soluble	WT_step3-WT_step2	0.23278	0.69226	FALSE
Q2FH57	nikD	Nickel import system ATP-binding protein NikD	Soluble	WT_step3-WT_step2	0.309221	0.693995	FALSE
A0A0H2XHU3	dnaN	Beta sliding clamp	Soluble	WT_step3-WT_step2	0.248108	0.53587	FALSE
A0A0H2XEV3	SAUSA300_0283	Type VII secretion system protein EssC	Soluble	WT_step3-WT_step2	0.295963	0.697198	FALSE
Q2FGC5	mtnN	5'-methylthioadenosine/S-adenosylhomocysteine nucleosidase	Soluble	WT_step3-WT_step2	0.209827	0.697811	FALSE
Q2FJB6	mcsB	Protein-arginine kinase	Soluble	WT_step3-WT_step2	0.203771	0.697817	FALSE
Q2FGL3	argR	Arginine repressor	Soluble	WT_step3-WT_step2	-0.207743	0.699095	FALSE
Q2FGZ4	gpsB	Cell cycle protein GpsB	Soluble	WT_step3-WT_step2	0.268543	0.538469	FALSE
Q2FG49	coaE	Dephospho-CoA kinase	Soluble	WT_step3-WT_step2	0.22631	0.702123	FALSE
Q2FF55	alr	Alanine racemase	Soluble	WT_step3-WT_step2	0.217518	0.703241	FALSE
A0A0H2XKI5	SAUSA300_1479	Transposon-related protein	Soluble	WT_step3-WT_step2	-0.24434	0.540605	FALSE
A0A0H2XFB5	SAUSA300_1898	Uncharacterized protein	Soluble	WT_step3-WT_step2	-0.415171	0.706352	FALSE
A0A0H2XH30	SAUSA300_0105	Peptidase, M20/M25/M40 family	Soluble	WT_step3-WT_step2	-0.204987	0.708036	FALSE
A0A0H2XHX7	SAUSA300_2134	Probable heme-iron transport system permease protein IsdF	Soluble	WT_step3-WT_step2	0.196637	0.709171	FALSE
Q2FGW7	der	GTPase Der	Soluble	WT_step3-WT_step2	0.413915	0.543222	FALSE
Q2FIC3	mnhA1	Na(+)/H(+) antiporter subunit A1	Soluble	WT_step3-WT_step2	-0.218797	0.712625	FALSE
A0A0H2XEF1	SAUSA300_1465	2-oxoisovalerate dehydrogenase, E1 component, beta subunit	Soluble	WT_step3-WT_step2	0.270059	0.543793	FALSE
A0A0H2XH87	SAUSA300_0512	PIN domain protein	Soluble	WT_step3-WT_step2	-0.443967	0.716079	FALSE
Q2FKQ5	dnaA	Chromosomal replication initiator protein DnaA	Soluble	WT_step3-WT_step2	0.227716	0.716749	FALSE
[truncated: 9,438 more rows]

## Sheet: Dataset 5
MULTILOCUS SEQUENCE TYPING CLASSIFICATION OF THE MRSA CLINICAL ISOLATES USED IN THIS STUDY
Isolate	arcC	aroE	glpF	gmk	pta	tpi	yqiL	ST	clonal complex
isolate_1	1	4	1	4	12	1	54	125	CC5
isolate_2	1	1	1	1	1	1	1	1	CC1
isolate_3	1	88	1	4	12	1	54	393	CC5
isolate_4	1	1	1	1	1	1	1	1	CC1
isolate_5	1	1	1	1	1	1	1	1	CC1
isolate_6	1	4	1	4	12	1	54	125	CC5
isolate_7	1	43	1	4	12	1	10	146	CC5
isolate_8	1	1	1	1	1	1	1	1	CC1
isolate_9	1	4	1	4	12	1	10	5	CC5
isolate_10	1	4	1	4	12	1	54	125	CC5
isolate_11	1	43	1	4	12	1	10	146	CC5
isolate_12	1	4	1	4	12	1	54	5	CC5
isolate_13	3	3	1	1	4	4	3	8	CC8

## Sheet: Dataset 6
DETECTION OF ANTIBIOTIC RESISTANCE GENES (RESISTOME) IN THE MRSA CLINICAL ISOLATES USED IN THIS STUDY
		Resistome
Isolate	ST	A7J11_00087	aadD1	ant(6)-1a	aph(3')-IIIa	bla1	blaPC1	blaR1	blaZ	bleO	catA	dfrC	erm(C)	fosD	lnu(B)	mecA	mecR1	mphC	msr(A)	sat4	tet(38)	tetC	tet(K)
1	125
2	1
4	393
7	1
8	146
9	125
11	1
13	125
57	146
59	1
60	5
64	-

## Sheet: Dataset 7
LIST OF STRAINS AND PLASMIDS USED IN THIS STUDY
Staphylococcus aureus strains
BACKGROUND	GENOTYPE / USE	REFERENCE
MRSA (USA300)	Clinical isolate	McDougal, L.K., Steward, C.D., Killgore, G.E., Chaitram, J.M., McAllister, S.K., and Tenover, F.C. (2003). Pulsed-field gel electrophoresis typing of oxacillin-resistant Staphylococcus aureus isolates from the United States: establishing a national database. J Clin Microbiol 41, 5113-5120.
MRSA	ΔfloA markerless	This study
MRSA	ΔnfeD markerless	This study
MRSA	Δcrt	This study
MRSA	cell::floA-yfp	Garcia-Fernandez, et al. (2017). Membrane Microdomain Disassembly Inhibits MRSA Antibiotic Resistance. Cell 171, 1354-1367.
MRSA	cell::nfeD-yfp	This study
MRSA	cell::FloA-His tag	Garcia-Fernandez, et al. (2017). Membrane Microdomain Disassembly Inhibits MRSA Antibiotic Resistance. Cell 171, 1354-1367.
MRSA	cell::NfeD-His tag	This study
MRSA	pMADCell-NfeD-FLAG	This study
MRSA	pMADCell-NfeDSSDL-FLAG	This study
USA300 JE2	ΔfloA cell::floA (∆floA, FloA)	This study
USA300 JE2	ΔfloA cell::floAΔCC (∆floA, FloAΔCC)	This study
USA300 JE2	ΔnfeD pMADCell-NfeD-FLAG	This study
USA300 JE2	ΔnfeD pMADCell-NfeD-YFP	This study
USA300 JE2	ΔfloA pMADCell-FloA-YFP	This study
USA300 JE2	pJL74Km-Psa1403-NfeD-YFP	This study
USA300 JE2	pJL74Km-Psa1403-NfeDSSDL-YFP	This study
USA300 JE2	pJL74Km-Psa1403-FloA-mCherry	This study
USA300 JE2	pJL74Km-Psa1403-FloA∆PHBh1h2-mCherry	This study
RN422O	Restriction-deficient mutant of strain 8325-4	Novick, R.P. (1991). Genetic systems in staphylococci. Methods Enzymol 204, 587-636.
Newman	Clinical isolate	Duthie, E.S. (1952). Variation in the antigenic composition of staphylococcal coagulase. J Gen Microbiol 7, 320-326.
Newman	ΔfloA markerless	This study
Newman	ΔnfeD markerless	This study
MRSA isolate A	multi-drug resistant MRSA clinical isolate CC5 ST393	This study (Isolated at the Ramon y Cajal Hospital. Madrid, Spain)
MRSA isolate B	multi-drug resistant MRSA clinical isolate CC5 ST125	This study (Isolated at the Ramon y Cajal Hospital. Madrid, Spain)
MRSA isolate C	multi-drug resistant MRSA clinical isolate CC5 ST125	This study (Isolated at the Ramon y Cajal Hospital. Madrid, Spain)
MRSA isolate D	multi-drug resistant MRSA clinical isolate CC5 ST125	This study (Isolated at the Ramon y Cajal Hospital. Madrid, Spain)
MRSA isolate E	multi-drug resistant MRSA clinical isolate CC5 ST125	This study (Isolated at the Ramon y Cajal Hospital. Madrid, Spain)
MRSA isolate F	multi-drug resistant MRSA clinical isolate CC5 ST5	This study (Isolated at the Ramon y Cajal Hospital. Madrid, Spain)
MRSA isolate G	multi-drug resistant MRSA clinical isolate CC5 ST146	This study (Isolated at the Ramon y Cajal Hospital. Madrid, Spain)
MRSA isolate H	multi-drug resistant MRSA clinical isolate CC5 ST146	This study (Isolated at the Ramon y Cajal Hospital. Madrid, Spain)
MRSA isolate I	multi-drug resistant MRSA clinical isolate CC8 ST8	This study (Isolated at the Ramon y Cajal Hospital. Madrid, Spain)
MRSA isolate J	multi-drug resistant MRSA clinical isolate CC1 ST1	This study (Isolated at the Ramon y Cajal Hospital. Madrid, Spain)
MRSA isolate K	multi-drug resistant MRSA clinical isolate CC1 ST1	This study (Isolated at the Ramon y Cajal Hospital. Madrid, Spain)
MRSA isolate L	multi-drug resistant MRSA clinical isolate CC1 ST1	This study (Isolated at the Ramon y Cajal Hospital. Madrid, Spain)
MRSA isolate M	multi-drug resistant MRSA clinical isolate CC1 ST1	This study (Isolated at the Ramon y Cajal Hospital. Madrid, Spain)
Escherichia coli strains
DH5A	Used for cloning and plasmid production	Hanahan D (1983) Studies on transformation of Escherichia coli with plasmids. J Mol Biol,Jun 5;166(4):557-80.
BL21 Gold	Used for protein overproduction and purification	Novagen
BL21 Rossetta	Used for protein overproduction and purification	Novagen
IM08	Used for plasmid purification to transform S. aureus	Monk et al., (2015). Complete Bypass of Restriction Systems for Major Staphylococcus aureus Lineages. mBio 6, e00308-00315.
DH5A	pET20b-PHB(39-215) used for SEC	Garcia-Fernandez, et al. (2017). Membrane Microdomain Disassembly Inhibits MRSA Antibiotic Resistance. Cell 171, 1354-1367.
DH5A	pET20b-PHB-CC(39-329)	Garcia-Fernandez, et al. (2017). Membrane Microdomain Disassembly Inhibits MRSA Antibiotic Resistance. Cell 171, 1354-1367.
DH5A	pET20b-PHB-CCAEA4(39-305/308-329)	Garcia-Fernandez, et al. (2017). Membrane Microdomain Disassembly Inhibits MRSA Antibiotic Resistance. Cell 171, 1354-1367.
DH5A	pET20b-FloA-His	This study
DH5A	pET29a-NfeD-His	This study
DH5A	pET29a-OBL (NfeD154-235)-His	This study
DH5A	pETduet-1 FloA-His, NfeD-Flag	This study
DH5A	pET20b-Pbp2a-His	This study
DH5A	pET28b-Pbp2aTMR-His	This study
DH5A	pET20b-PHB5(36-233)·His (PHB)	This study
DH5A	pET20bPHB6(53-233)·His (PHB-S1.1)	This study
DH5A	pET20bPHB7(61-233)·His (PHB-S1.2)	This study
DH5A	pET20b-PHB3(105-233)·His (PHB-S1.3)	This study
DH5A	pET20b-PHB1(124-233)·His (PHB-S1.4)	This study
BTH101	Used for B2H	Karimova, G., Pidoux, J., Ullmann, A., and Ladant, D. (1998). A bacterial two-hybrid system based on a reconstituted signal transduction pathway. Proc Natl Acad Sci U S A 95, 5752-5756.
DH5A	pKT25-FloA	This study
DH5A	pUT18C-FloA	This study
DH5A	pKNT25-NfeD	This study
DH5A	pKNT25-NfeD-HDRXH174·178GNQXG	This study
DH5A	pKNT25-NfeD-G210V·F212A	This study
DH5A	pKNT25-NfeD-VVV229·231TTT	This study
DH5A	pKNT25-NfeD-E225N·R228Q	This study
DH5A	pUT18-NfeD	This study
DH5A	pUT18-NfeD-HDRXH174·178GNQXG	This study
DH5A	pUT18-NfeD-G210V·F212A	This study
DH5A	pUT18-NfeD-VVV229·231TTT	This study
DH5A	pUT18-NfeD-E225N·R228Q	This study
IM08	pMADCell-NfeD-FLAG	This study
IM08	pUC57-NfeDSSDL-FLAG	This study
IM08	pMADCell-NfeDSSDL-FLAG	This study
IM08	pJL74Km-Psa1403-NfeD-YFP	This study
IM08	pJL74Km-Psa1403-NfeDSSDL-YFP	This study
IM08	pJL74Km-Psa1403-FloA-mCherry	This study
IM08	pJL74Km-Psa1403-FloA∆PHBh1h2-mCherry	This study

## Sheet: Dataset 8
LIST OF PRIMERS USED IN THIS STUDY
NAME	SEQUENCE 5-3	DESCRIPTION
LK-14	AAAAGCTAGCGGAGAATGATATGAGTTATAATAATTTTTTAC	nfeD amplification (NheI)
LK-19	AAAACTCGAGTTACTATTTATCGTC	Flag tag amplification (XhoI)
LK-20	GTGAGGGAAGTAGATGACTACAAAGACCATG	nfeD-flag fusion
LK-21	CATGGTCTTTGTAGTCATCTACTTCCCTCAC
LK-50	AAAACATATGAGTTATAATAATTTTTTACAAATG	nfeD amplification and cloning in pET29a and pETduet (NdeI-XhoI)
LK-51	AAAACTCGAGATCTACTTCCCTCACAACTACT
LK-84	AAAACCATGGGTTTTAGTTTAAGTATTCCTTG	nfeD knockout
LK-85	CATGGTATCGCTCCTTTTAAAATTTCACCTCGCCCTCA
LK-86	TGAGGGCGAGGTGAAATTTTAAAAGGAGCGATACCATG
LK-87	AAAAGGATCCTTTTTACTAATATCAACGTCAG
LK-62	AGTTGTGAGGGAAGTAGATATGAGTAAAGGAGAAGAACT	nfeD-yfp amplification and cloning in pMADCell
LK-63	AGTTCTTCTCCTTTACTCATATCTACTTCCCTCACAACT
LK-125	AAAAGTCGACTTAGTGGTGATGATGGTGATGTTCAGGTGACTCATC	Cloning and overproduction of FloA in pETduet
SS-09	ATGGCCATGGTGTTTAGTTTAAGTTTTATC
Pbp2a-NcoI F	CGGCCGCCATGGGGATGAAAAAGATAAAAATTGTTCCAC	Cloning and overproduction of PBP2a
Pbp2a-XhoI R	GCC CGGCTCGAGTTCATCTATATCGTATTTTTTATT
FloA XhoI R	GGTGCTCGAGATGTTCAGGTGACTCATC	Cloning and overproduction of FloA in pET20
FloA NcoI F	ATGGCCATGGTGTTTAGTTTAAGTTTTATC
AYG-101	CTCAGGATCCTTATTTGTATAGTTC	rv primer for yfp amplification
DD-31	AAGTACTTCTGTATGATGCTTACTAG	floA qPCR
DD-32	TTAGAAGCGGTTCAAATGTCT
SS-05	GCAGACTTACAAACTTCAGGTAATATCAGTG	Construction of a FloAΔCC variant ∆235-291 for Joining-PCR
SS-06	CACTGATTACCTGAAGTTTGTAAGTCTGC
AR088	CAGTCGGGCCTCGTAGGAAAGACTGCTC	Direct mutagenesis to obtain NfeD-H174G/D175N/R176Q/H178G (DUF3810 motif)
AR089	GTTATTACCAGAATTGTAACCTGACTCAG
AR090	CGCtATTTTGCGCAATAAAACG	Direct mutagenesis to obtain NfeD-G210V/F212A
AR091	TTGACATCTGAAACAGCATCAATAC
AR092	CACTAGGGAAGTAGATTGGAAT	Direct mutagenesis to obtain NfeD-VVV(229-231)TTT
AR093	GTGGtTCTTGTTCCTTCAACTTC
AR094	ACACAAGTAGTTGTGAGGGAAGTAG	Direct mutagenesis to obtain SauNfeD-E225N/R228Q
AR095	TCCATTAACTTCAAGGATTTTTACCG
AR100	CTAGAAAGCTAGCGGAGAATGATATGAGTTATAATAATTTGTTACAAATGACAACTATCTTGGAATC	Cloning of NfeDSSDLinto pMADcell
AR105	GGAATTCCATATGTCTCCAAGAAAAGTTATAGCGCC
AR106	GGAATTCCATATGGCTGGCGTTCATGTTGGTATAGG
AR111	GTGAGGGCGAGGTGAAATTGTGAGTTATAATAATTTgTTAC	Cloning of NfeDSSDL to obtain pJL74km-P1403-NfeDSSDL-YFP
AR118	GTAAcAAATTATTATAACTCACAATTTCACCTCGCCCTCAC
AR131	GATGATGAGTCACCTGAACATATGGCATCATCAGAAGATG	Cloning of FloA-mars to obtain pJL74km-P1403-FloA-mcherry
AR132	CATCTTCTGATGATGCCATATGTTCAGGTGACTCATCATC
LK-59	AAAAGAATTCTTATCCTGCACCTGTTGAATG
LK-111	AAAAGCTAGCACTAATTGACCATAAATTACAG
AR116	GATTTCAGCGTTAGCAGCTGCAGGACTAGCATTAAC	Direct mutagenesis to obtain pJL74km-P1403-FloA∆PHBh1h2(G36-K66)-mCherry
AR117	GTTAATGCTAGTCCTGCAGCTGCTAACGCTGAAATC
AR080	gGAATTCCATATGTTCGAACGTGCTGCTGCAATTGACC	Cloning of floA variant ∆Nt104 -- FW_EcoRI·NdeI-SauFloA ∆Nt104
IP1	GGAATTCCATATGTCTGTTAATCCTAAAG	∆Nt124
IP2	GGGCTTCTCGAGGTCTGCACCAATATTTTTAC	∆Ct96 no stop
MK66F	CGGGATCC GTGAGTTATAATAATTTTTTACAAAT	Cloning of NfeD into pUT18 and pKNT25
MK67R	CG GAATTC CA ATCTACTTCCCTCACAACTACTCTT	Cloning of NfeD into pUT18 and pKNT25
MK78F	CGGGATCC T ATGTTTAGTTTAAGTTTTATCGTAA	Cloning of FloA into pUT18C and pKT25
MK79R	CG GAATTC TTA ATGTTCAGGTGACTCATCAT	Cloning of FloA into pUT18C and pKT25
